# Supplementary material for: NanoSIMS analysis of water content in bridgmanite at the micron scale: An experimental approach to probe water in Earth’s deep mantle
Source: Front Chem. 2023 Apr 7;11:1166593. doi: 10.3389/fchem.2023.1166593 (PMC10119403; doi:10.3389/fchem.2023.1166593)
Supplement: Supplementary file 2 [file Table1.XLSX]

## Sheet: Table S1
TABLE S1 Chemical composition of starting material and synthesized products by LH-DAC in weight percent (wt%)
Type	Sample name	ROI #	MgO	Al2O3	SiO2	CaO	FeO
Starting material*	MP glass	-	24.54	14.24	50.1	2.91	7.1
Synthesized product#	bridgmanite	1	31.1	18.3	46.7	0.7	3.1
Synthesized product#	melt	2, 3	26.9	15.5	44.7	3.8	9.1
The LH-DAC sample was synthesized at 33 ± 1 GPa and 3690 ± 120 K
* The compositions of starting material were measured by an electron probe microanalyser.
# The compositions of synthesized products were measured by a field-emission SEM-EDS and normalized to 100%.

## Sheet: Table S2 EPMA of A158 and A119
Table S2 Chemical composition of orthopyroxene A119 and A158 by EPMA in weight percent (wt%)
Sampe No	SiO2	Al2O3	Cr2O3	MgO	CaO	FeO	MnO	Total
A158-1	55.586	3.82	0.719	32.776	0.635	6.132	0.139	99.807
A158-2	55.467	3.776	0.679	32.303	1.272	5.917	0.117	99.531
A158-3	55.41	3.817	0.823	32.678	1.223	6.165	0.139	100.255
A158-4	55.92	3.756	0.689	32.825	0.995	6.558	0.107	100.85
A158-5	55.819	3.223	0.664	33.291	0.519	6.14	0.096	99.752
A158-6	55.567	3.701	0.809	32.985	0.632	6.309	0.155	100.158
A158-7	55.799	3.542	0.72	33.034	0.565	6.11	0.116	99.886
A158-8	54.952	3.472	0.65	29.463	4.754	5.39	0.119	98.8
A158-9	55.84	3.777	0.827	32.907	0.465	6.221	0.15	100.187
A158-10	55.554	3.836	0.79	33.073	0.636	5.995	0.142	100.026
A158-11	55.256	3.695	0.806	31.647	2.241	6.103	0.134	99.882
A158-12	55.495	3.749	0.808	32.801	0.673	5.891	0.154	99.571
A158-13	55.701	3.73	0.756	32.964	0.733	6.029	0.145	100.058
A158-14	55.813	3.384	0.643	32.921	1.1	6.21	0.147	100.218
A158-15	55.632	3.767	0.782	32.754	0.637	6.126	0.122	99.82
A158-16	48.029	6.886	1.047	32.135	1.156	5.036	0.099	94.388
A158-17	55.258	3.642	0.662	32.881	0.92	6.044	0.129	99.536
A158-18	55.113	3.732	0.763	32.29	1.763	6.02	0.097	99.778
A158-19	55.648	3.733	0.737	32.766	0.916	6.138	0.132	100.07
A158-20	55.22	3.78	0.741	32.277	1.029	5.928	0.127	99.102
A119-1	57.55	1.473	0.591	34.231	0.742	6.014	0.146	100.747
A119-2	57.54	1.462	0.63	34.165	1.105	5.699	0.139	100.74
A119-3	57.683	1.488	0.589	33.456	1.667	5.633	0.111	100.627
A119-4	57.354	1.317	0.571	33.971	0.989	6.052	0.204	100.458
A119-5	56.929	1.389	0.586	33.745	0.821	6.198	0.188	99.856
A119-6	57.703	1.321	0.49	33.793	0.854	6.226	0.209	100.596
A119-7	57.303	1.46	0.571	33.143	1.737	5.88	0.178	100.272
A119-8	57.339	1.471	0.496	33.335	1.055	6.146	0.12	99.962
A119-9	57.268	1.567	0.546	33.408	1.195	6.195	0.134	100.313
A119-10	57.045	1.349	0.663	33.318	1.346	5.856	0.171	99.748
A119-11	57.717	1.238	0.455	33.988	0.715	6.241	0.166	100.52
A119-12	57.009	1.446	0.679	32.613	2.337	5.542	0.126	99.752
A119-13	57.17	1.473	0.617	33.44	1.123	6.16	0.146	100.129
A119-14	56.971	1.491	0.682	31.816	3.127	5.204	0.133	99.424
A119-15	56.862	1.412	0.646	32.809	2.116	5.717	0.161	99.723
A119-16	57.206	1.49	0.592	33.5	1.031	6.006	0.132	99.957
A119-17	56.942	1.424	0.529	33.249	1.461	5.994	0.141	99.74
A119-18	57.242	1.41	0.489	33.594	0.844	5.841	0.151	99.571
A119-19	57.033	1.447	0.516	33.662	0.927	6.071	0.123	99.779
A119-20	57.208	1.462	0.558	33.199	0.986	5.858	0.134	99.405
A119-22	56.528	1.488	0.689	30.791	5.059	4.94	0.125	99.62
A119-31	57.397	1.484	0.495	33.827	0.924	5.698	0.133	99.958
A119-36	57.518	1.416	0.54	33.613	1.074	5.993	0.151	100.305

## Sheet: Table S3 NanoSIMS bgd sample
Table S3 NanoSIMS analysis of suprasil 3002 glass and San Carlos olivine
Sample No.	Primary current (FC0, nA)	12C/30Si ratio	12C/30Si error mean (%)	12C/30Si possion error (%)	16O1H/30Si ratio	16O1H/30Si error mean (%)	16O1H/30Si possion error (%)	19F/30Si ratio	19F/30Si error mean (%)	19F/30Si possion error (%)	31P/30Si ratio	31P/30Si error mean (%)	31P/30Si possion error (%)	32S/30Si ratio	32S/30Si error mean (%)	32S/30Si possion error (%)	35Cl/30Si ratio	35Cl/30Si error mean (%)	35Cl/30Si possion error (%)		(16O1H/30Si ratio)ave	H2O(ref, μg/g)	Corr. Factor	H2O(cal, μg/g)	H2O(ave, μg/g)	1SD(cal, μg/g)		(12C/30Si ratio)ave	CO2(ref, μg/g)	Corr. Factor	CO2(cal, μg/g)	CO2(ave, μg/g)	1SD(cal, μg/g)		(19F/30Si ratio)ave	F(ref, μg/g)	Corr. Factor	F(cal, μg/g)	F(ave, μg/g)	1SD(cal, μg/g)		(31P/30Si ratio)ave	P(ref, μg/g)	Corr. Factor	P(cal, μg/g)	P(ave, μg/g)	1SD(cal, μg/g)		(32S/30Si ratio)ave
Session 1
Suprasil 3002_1	0.05	0.00109727	2.09	2.12	0.000252874	4.84	4.42	0.000296252	3.78	4.08	5.91546e-06	46.9	28.9	0.000198651	4.83	4.98	0.366229	0.186	0.136
Suprasil 3002_2	0.1	0.000819026	1.59	1.77	0.000171174	3.9	3.87	0.000180641	4.25	3.76	3.58226e-06	48.2	26.7	0.000161451	4.24	3.98	0.48597	0.091	0.0885
Suprasil 3002_3	0.3	0.000312626	1.79	1.75	0.00010299	3.39	3.06	7.53918e-05	3.76	3.57	1.4425e-06	49	25.8	0.000108664	2.82	2.97	0.698561	0.068	0.0484
Suprasil 3002_4	0.5	0.000419589	1.43	1.32	7.32349e-05	3.1	3.15	5.87337e-05	3.22	3.52	1.67606e-06	30.4	20.9	7.17046e-05	2.93	3.19	0.769208	0.0785	0.0409
Suprasil 3002_5	0.6	0.00053348	1.04	0.99	7.0116e-05	2.68	2.73	4.68486e-05	3.62	3.34	2.66663e-06	22.9	14	9.08214e-05	2.66	2.4	0.8171	0.0773	0.0341
Suprasil 3002_6	0.8	9.11144e-05	2.15	2.16	6.41662e-05	2.3	2.57	3.58177e-05	3.91	3.44	8.06346e-07	37.4	22.9	5.58059e-05	2.69	2.76	0.824928	0.135	0.0306
Suprasil 3002_7	1	0.00038371	0.831	0.97	6.44205e-05	2.55	2.37	3.60539e-05	3.51	3.16	1.73234e-06	19.6	14.4	9.57466e-05	1.8	1.94	0.815412	0.218	0.0283
Suprasil 3002_8	1.5	0.000303525	0.797	0.923	6.59777e-05	1.91	1.98	2.63653e-05	3.11	3.13	9.29642e-07	23.7	16.7	7.8347e-05	1.69	1.82	0.933816	0.442	0.0231
Suprasil 3002_9	2	0.000318392	0.831	0.804	7.11556e-05	1.88	1.7	2.69198e-05	3.09	2.76	1.27505e-06	18.2	12.7	9.55871e-05	1.28	1.47	0.966649	0.571	0.0205
Suprasil 3002_10	2	0.000274864	0.872	0.859	7.07942e-05	1.72	1.69	2.50852e-05	3.07	2.84	7.90894e-07	21	16	8.61658e-05	1.55	1.53	1.01003	0.529	0.0201
Suprasil 3002_11	2	0.000262295	0.919	0.89	6.63675e-05	1.65	1.77	2.47451e-05	3.24	2.9	1.20405e-06	20.5	13.1	7.49203e-05	1.56	1.66	0.991603	0.574	0.0204
Session 2
ALV-519-4-1_1	0.6	0.0108039	0.233	0.23	0.233397	0.0573	0.0547	0.175574	0.0745	0.0616	0.0549825	0.0949	0.104	1.01099	0.0372	0.0336	0.0382443	0.122	0.124		0.230142	1700	7386.74					0.230142	165	716.949					0.172323	90	522.274					0.0541933	32	590.479					0.986289
ALV-519-4-1_2	0.6	0.0110489	0.255	0.253	0.224094	0.07	0.0617	0.164293	0.0784	0.0703	0.0534055	0.116	0.117	0.925119	0.0423	0.0381	0.0338977	0.139	0.146
ALV-519-4-1_3	0.6	0.0109431	0.233	0.224	0.230168	0.0581	0.0539	0.173383	0.0739	0.0606	0.0540621	0.115	0.103	0.995715	0.0417	0.033	0.0377583	0.108	0.122
ALV-519-4-1_4	0.6	0.0110442	0.227	0.226	0.229834	0.0645	0.0546	0.172759	0.0766	0.0615	0.0541712	0.109	0.104	0.989659	0.0437	0.0335	0.0375222	0.126	0.124
ALV-519-4-1_5	0.6	0.0108484	0.208	0.226	0.231056	0.0611	0.054	0.173736	0.0745	0.0608	0.0542309	0.113	0.103	0.996961	0.0411	0.0331	0.0377972	0.14	0.123
ALV-519-4-1_6	0.6	0.0107807	0.249	0.226	0.232303	0.0711	0.0538	0.174195	0.0747	0.0607	0.0543076	0.101	0.103	0.999288	0.0404	0.0331	0.0379604	0.122	0.122
San Carlos_1	0.6	0.000803654	0.909	0.903	0.000306019	1.44	1.46	0.000914066	0.839	0.847	0.00155119	0.781	0.65	7.9828e-05	2.8	2.86	4.62989e-05	3.99	3.76					2.26048							0.2194							0.477393							0.915945
San Carlos_2	0.6	0.000930265	4.39	0.863	0.000395598	2.18	1.32	0.00082041	1.04	0.919	0.00155555	0.553	0.668	9.54556e-05	5.18	2.69	3.88329e-05	8.12	4.22					2.92218							0.283623							0.428479							0.918519
San Carlos_3	0.6	0.000645834	0.936	1.01	0.000288341	1.52	1.51	0.000836787	0.981	0.888	0.00152631	0.684	0.658	9.07252e-05	2.95	2.7	4.90905e-05	3.55	3.67					2.1299							0.206726														0.901254
Suprasil 3002_1	0.6	0.00078837	13.5	0.818	7.79665e-05	3.77	2.6	6.26263e-05	6.93	2.9	7.3805e-07	50.3	26.7	5.8409e-05	5.26	3	0.774436	0.101	0.0348					0.575919							0.055898							0.0327081							0.000435803
Suprasil 3002_2	0.6	0.00092812	0.776	0.756	7.36287e-05	2.67	2.68	6.14543e-05	3.05	2.93	6.35216e-07	60	28.9	6.12425e-05	3.08	2.94	0.774829	0.0737	0.0348					0.543876							0.052788							0.032096							0.000375082
Session 3
ALV-519-4-1_1	1	0.0110096	0.189	0.181	0.257803	0.0909	0.0416	0.187086	0.123	0.0475	0.0555681	0.0954	0.0821	1.04156	0.0701	0.0264	0.0403675	0.144	0.0956		0.258682	1700	6571.77					0.258682	165	637.849					0.18713	90	480.949					0.0556127	32	575.408					1.03988
ALV-519-4-1_2	1	0.010579	0.166	0.183	0.256083	0.0926	0.0415	0.185783	0.123	0.0473	0.055429	0.0909	0.0817	1.0413	0.0665	0.0262	0.0402914	0.161	0.0952
ALV-519-4-1_3	1	2.04842e-05	3.74	4.18	0.257344	0.0877	0.0418	0.186601	0.123	0.0477	0.0555874	0.0896	0.0824	1.04376	0.0675	0.0265	0.0405151	0.158	0.0958
ALV-519-4-1_4	1	2.17786e-05	4.05	4.05	0.25435	0.0569	0.0419	0.185202	0.0854	0.0478	0.055279	0.0909	0.0825	1.04637	0.0425	0.0264	0.0405907	0.143	0.0956
ALV-519-4-1_5	1	1.80711e-05	5.12	4.45	0.262313	0.108	0.0415	0.192593	0.151	0.0471	0.0560617	0.0924	0.0822	1.05645	0.0867	0.0264	0.0417529	0.192	0.0946
ALV-519-4-1_6	1	1.8312e-05	4.08	4.35	0.256856	0.0966	0.0412	0.187443	0.131	0.0468	0.0556844	0.0836	0.081	1.04353	0.0669	0.026	0.0406136	0.167	0.0942
ALV-519-4-1_7	1	1.40228e-05	4.66	5.04	0.259146	0.0958	0.0416	0.188686	0.124	0.0474	0.0557954	0.0784	0.0822	1.04405	0.0712	0.0264	0.0407241	0.166	0.0955
ALV-519-4-1_8	1	1.59633e-05	4.99	4.72	0.260399	0.0956	0.0415	0.189747	0.127	0.0473	0.055832	0.0891	0.0821	1.05169	0.0738	0.0264	0.0412151	0.168	0.0949
ALV-519-4-1_9	1	0.0108796	0.18	0.179	0.258385	0.0834	0.041	0.186508	0.118	0.0469	0.0557431	0.0876	0.0809	1.04236	0.0618	0.026	0.0403278	0.139	0.0944
ALV-519-4-1_10	1	0.0112382	0.183	0.174	0.257997	0.0745	0.0406	0.185844	0.101	0.0464	0.0556862	0.0879	0.08	1.03944	0.0533	0.0257	0.0402532	0.136	0.0934
ALV-519-4-1_11	1	0.0114918	0.162	0.175	0.260145	0.0902	0.041	0.187812	0.11	0.0468	0.0559339	0.0868	0.0809	1.04486	0.0632	0.026	0.0405392	0.149	0.0943
ALV-519-4-1_12	1	0.010692	0.176	0.18	0.259267	0.0853	0.0407	0.187054	0.111	0.0465	0.0558977	0.0798	0.0803	1.04552	0.0555	0.0258	0.0404072	0.144	0.0937
ALV-519-4-1_13	1	0.0112686	0.173	0.175	0.259681	0.0775	0.0408	0.187402	0.102	0.0466	0.0559034	0.0788	0.0804	1.04462	0.0587	0.0259	0.0404063	0.132	0.0939
ALV-519-4-1_14	1	0.0114409	0.199	0.184	0.264087	0.112	0.0428	0.191106	0.158	0.0488	0.0561001	0.0923	0.0848	1.03846	0.0986	0.0274	0.0408143	0.205	0.0987
ALV-519-4-1_15	1	0.0107855	0.166	0.192	0.254996	0.0817	0.044	0.182005	0.1	0.0506	0.055134	0.0778	0.0869	0.993558	0.0467	0.0281	0.0380794	0.141	0.104
ALV-519-4-1_16	1	0.0104439	0.18	0.179	0.257714	0.0841	0.0402	0.185331	0.113	0.0461	0.0552339	0.0877	0.0796	1.03183	0.0558	0.0256	0.03994	0.147	0.0929
ALV-519-4-1_17	1	0.0105855	0.18	0.183	0.260138	0.109	0.0411	0.187671	0.133	0.047	0.0553742	0.0826	0.0816	1.03707	0.0763	0.0262	0.0404652	0.162	0.0947
ALV-519-4-1_18	1	0.0104895	0.185	0.181	0.25801	0.0839	0.0407	0.185813	0.105	0.0465	0.0552749	0.0824	0.0805	1.03472	0.0618	0.0258	0.0400527	0.152	0.0938
ALV-519-4-1_19	1	0.0102824	0.153	0.184	0.260034	0.0959	0.041	0.187207	0.119	0.0469	0.0554754	0.0943	0.0812	1.04046	0.0746	0.0261	0.0404792	0.162	0.0943
ALV-519-4-1_20	1	0.0103337	0.181	0.183	0.258894	0.0783	0.0407	0.185707	0.103	0.0467	0.0552609	0.0865	0.0807	1.03597	0.0617	0.0259	0.0408363	0.149	0.0933
San Carlos_1	1	0.000381881	1.04	1.05	0.000208363	1.51	1.42	0.000874409	0.706	0.694	0.0016873	0.5	0.5	9.07354e-05	2.13	2.15	5.83299e-05	2.84	2.69					1.36931							0.132904							0.456681							0.996315
San Carlos_2	1	0.000452258	1.08	0.949	0.000405136	1.46	1	0.00101268	0.693	0.634	0.00164616	0.429	0.498	9.03373e-05	2.06	2.12	6.55149e-05	2.65	2.49					2.66246							0.258415							0.528896							0.972023
San Carlos_3	1	0.00041365	1.07	1.03	0.000308087	1.39	1.19	0.00083547	0.744	0.721	0.00150935	0.558	0.537	9.23997e-05	2.46	2.17	5.83417e-05	2.77	2.73					2.02468							0.196513							0.436344							0.891239
San Carlos_4	1	0.00061703	0.867	0.84	0.000349799	1.12	1.12	0.000879697	0.788	0.703	0.00154718	0.553	0.531	9.8613e-05	1.84	2.1	7.109e-05	2.38	2.47					2.2988							0.223119							0.459443							0.913577
San Carlos_5	1	0.000687393	0.765	0.781	0.00035107	1.12	1.09	0.000887109	0.648	0.688	0.00157166	0.536	0.517	9.32357e-05	2.03	2.12	6.18079e-05	2.72	2.6					2.30715							0.223929							0.463314							0.928032
San Carlos_6	1	0.000877239	0.691	0.687	0.000309736	1.11	1.16	0.000855324	0.606	0.696	0.00157467	0.519	0.513	0.000104237	1.95	1.99	5.86723e-05	2.77	2.65					2.03551							0.197565							0.446714							0.929809
San Carlos_7	1	0.00166521	0.487	0.491	0.000426154	2.39	0.969	0.000875569	0.587	0.676	0.00156257	0.544	0.507	0.000107959	1.99	1.93	5.41597e-05	2.99	2.72					2.80059							0.271822							0.457287							0.922665
Suprasil 3002_1	1	1.87383e-05	4.17	4.3	8.26425e-05	2.66	2.05	4.79022e-05	2.95	2.69	3.11748e-07	59.8	33.3	7.01734e-05	2.14	2.22	0.840506	0.237	0.0275					0.543108							0.0527134							0.0250181							0.000184081
Suprasil 3002_2	1	1.84686e-05	4.19	4.33	7.53961e-05	2.27	2.14	5.16359e-05	2.54	2.59	7.60897e-07	37	21.3	7.15917e-05	2.4	2.2	0.836567	0.248	0.0276					0.495486							0.0480913							0.0269681							0.000449294
ave, average
corr, ratios that are corrected for bacground by measured Suparsil 3002
ref, reference value of reference materials
cal, calcuated value of samples
In session 1, the primary beam intensity is varied to find optimal range to reduce background for analysis.
In session 2 and 3, ALV-519-4-1 basaltic glass is used to calibrate the H2O, C, F, P, S, and Cl contents of suprasil 3002 glass and San Carlos olivine.
[truncated: 11 more columns]

## Sheet: Table S4 NanoSMS of NMNH RMs
Table S4 NanoSIMS water abundance analysis of reference materials from National Museum of Natural History (NMNH)
Sample Name	12C/30Si ratio	12C/30Si error mean (%)	12C/30Si possion error (%)	16O1H/30Si ratio	16O1H/30Si error mean (%)	16O1H/30Si possion error (%)	19F/30Si ratio	19F/30Si error mean (%)	19F/30Si possion error (%)	31P/30Si ratio	31P/30Si error mean (%)	31P/30Si possion error (%)	32S/30Si ratio	32S/30Si error mean (%)	32S/30Si possion error (%)	35Cl/30Si ratio	35Cl/30Si error mean (%)	35Cl/30Si possion error (%)	(16O1H/30Si)bgd	(16O1H/30Si)corr	(16O1H/30Si)ave	1SD(%)	H2O(ref, μg/g)	1sd(μg/g)	H2O(cal, μg/g)	1SD(μg/g)
SM3 Suprasil 3002
SM3_Suprasil 3002_1	1.87231e-05	4.13	4.2	0.000538077	2.04	0.784	0.000574267	0.775	0.759	1.25705e-06	22	16.2	0.000723822	0.618	0.676	0.95635	0.229	0.026	0.000492614
SM3_Suprasil 3002_2	1.8966e-05	5.13	4.17	0.000447151	1.23	0.858	0.000338063	0.996	0.987	1.18539e-06	21.6	16.7	0.000852095	0.704	0.622	0.949303	0.227	0.026
SM3 Cpx reference materails
SM3_Cpx_SCJ1_1	0.0198738	0.201	0.136	0.00673145	0.24	0.233	0.0467443	0.0889	0.0901	0.00431723	0.313	0.29	0.000955714	0.6	0.616	0.000160934	1.49	1.5		0.00623884	0.00624187	0.0687636	62	9
SM3_Cpx_SCJ1_2	0.0217288	0.214	0.132	0.00673752	0.222	0.235	0.0467545	0.103	0.0909	0.00597268	0.24	0.249	0.000898465	0.681	0.641	0.000160736	1.58	1.52		0.00624491
SM3_Cpx_11661018_1	0.0224364	0.237	0.13	0.0188672	0.149	0.141	0.0992095	0.0941	0.0639	0.000740721	0.637	0.706	0.000766751	0.81	0.694	0.000193521	1.37	1.38		0.0183746	0.0182862	0.615392	199	27
SM3_Cpx_11661018_2	2.22594e-05	3.91	4.02	0.0186521	0.141	0.14	0.096714	0.0879	0.0639	0.000678665	0.714	0.729	0.000945098	0.597	0.618	0.000207286	1.27	1.32		0.0181595
SM3_Cpx_11661018_3	2.12364e-05	4.07	4.15	0.018817	0.155	0.141	0.0977782	0.0894	0.0641	0.000686258	0.686	0.73	0.000877974	0.643	0.646	0.000202532	1.26	1.34		0.0183244
SM3_Cpx_11661018_4	3.52523e-05	4.24	3.98	0.0273688	1.84	0.145	4.47681e-07	71.3	35.4	0.000715066	0.845	0.885	0.0477544	3.09	0.111	0.0281189	3.89	0.143
SM3_Cpx_1172135_1	2.31898e-05	4.5	3.94	0.0325911	0.117	0.107	0.0191546	0.156	0.138	0.00176916	0.458	0.452	0.00069469	0.785	0.72	0.000554901	0.746	0.806		0.0320985	0.0323869	3.83285	315	40
SM3_Cpx_1172135_2	2.36413e-05	3.52	3.93	0.0342397	0.113	0.105	0.0213854	0.136	0.132	0.00178966	0.414	0.452	0.00071074	0.736	0.717	0.000243199	1.12	1.22		0.0337471
SM3_Cpx_1172135_3	2.23133e-05	3.99	4	0.0318078	0.14	0.108	0.0194645	0.142	0.137	0.00178935	0.453	0.447	0.000505069	0.775	0.841	0.000213208	1.32	1.29		0.0313152
SM3_Cpx_11661021_1	2.30886e-05	3.91	3.97	0.0366934	0.112	0.102	0.0432644	0.104	0.0938	0.00300509	0.352	0.349	0.000789032	0.795	0.68	0.000207324	1.31	1.33		0.0362008	0.0364594	0.619066	354	50
SM3_Cpx_11661021_2	2.30509e-05	3.91	3.97	0.0371092	0.11	0.101	0.0434695	0.11	0.0933	0.00302101	0.328	0.347	0.000728523	0.822	0.706	0.000212722	1.24	1.31		0.0366166
SM3_Cpx_11661021_3	2.35292e-05	4.15	3.93	0.0370535	0.12	0.101	0.0439584	0.1	0.0929	0.003556	0.314	0.32	0.000504952	0.828	0.849	0.000238929	1.22	1.23		0.0365609
SM3_Cpx_KH034_1	0.00970528	0.268	0.198	0.0464888	0.0873	0.092	0.121811	0.0792	0.0588	0.00627803	0.248	0.245	0.000702021	0.763	0.732	0.000198355	1.6	1.38		0.0459962	0.0458007	0.603501	427	59
SM3_Cpx_KH034_2	0.00995643	0.321	0.196	0.0460979	0.105	0.0926	0.121485	0.0832	0.0591	0.00631527	0.245	0.245	0.000898962	0.739	0.649	0.000230208	1.23	1.28		0.0456053
SM3 Opx reference materails
SM3_Opx_11661029_1	1.77878e-05	5.27	4.7	0.00875142	0.213	0.213	0.025759	0.151	0.125	0.000225378	1.32	1.32	0.000326084	1.12	1.1	0.000152298	1.78	1.61		0.00825881	0.00803232	2.66649	62	5
SM3_Opx_11661029_2	1.57164e-05	4.66	4.99	0.00849771	0.234	0.216	0.0257741	0.163	0.125	0.000199885	1.41	1.4	0.000771091	0.703	0.713	0.000193732	1.51	1.42		0.0080051
SM3_Opx_11661029_3	1.63516e-05	5.03	4.87	0.00832566	0.221	0.217	0.0260921	0.152	0.124	0.000183402	1.5	1.46	0.000514708	0.845	0.869	0.000171633	1.42	1.5		0.00783305
SM3_Opx_11661010_1	1.52e-05	5.55	5.1	0.0159498	0.187	0.159	0.0296884	0.145	0.117	6.63273e-05	2.42	2.44	0.00105738	0.641	0.611	0.000187888	1.36	1.45		0.0154572	0.0158076	3.38126	128	12
SM3_Opx_11661010_2	1.84885e-05	4.57	4.64	0.0160354	0.174	0.159	0.0291379	0.153	0.119	7.09323e-05	2.51	2.37	0.00100777	0.701	0.628	0.000174747	1.72	1.51		0.0155428
SM3_Opx_11661010_3	1.69452e-05	4.95	4.83	0.0169154	0.167	0.154	0.0299465	0.134	0.117	7.15333e-05	2.64	2.35	0.000629347	0.859	0.792	0.000196351	1.52	1.42		0.0164228
SM3_Opx_KH0327_1	1.65798e-05	5.65	4.87	0.0283213	0.148	0.119	0.0277369	0.138	0.121	0.000286532	1.16	1.17	0.000936019	0.701	0.648	0.000176641	1.64	1.49		0.0278287	0.0279291	0.910609	182	19
SM3_Opx_KH0327_2	1.60927e-05	5.71	4.95	0.0287109	0.13	0.119	0.0278141	0.126	0.121	0.000283596	1.13	1.18	0.00061417	0.787	0.802	0.000114819	1.79	1.85		0.0282183
SM3_Opx_KH0327_3	1.5147e-05	5	5.09	0.0282329	0.142	0.12	0.0273884	0.139	0.121	0.000279396	1.26	1.19	0.000317067	1.07	1.11	9.31187e-05	1.97	2.05		0.0277403
SM3_Opx_11661021_1	1.72161e-05	4.61	4.74	0.0285592	0.134	0.118	0.0166877	0.17	0.153	0.000993061	0.677	0.624	0.000750333	0.818	0.718	0.000159847	1.58	1.55		0.0280666	0.0281051	0.172699	215	21
SM3_Opx_11661021_2	1.63961e-05	4.55	4.89	0.0285816	0.145	0.119	0.0168806	0.181	0.154	0.000991463	0.696	0.629	0.000778859	0.717	0.71	0.000185927	1.47	1.45		0.028089
SM3_Opx_11661021_3	1.55449e-05	5.05	5.02	0.0286522	0.127	0.119	0.0168298	0.172	0.154	0.000972444	0.613	0.635	0.000402131	1.02	0.987	0.000181409	1.42	1.47		0.0281596
SM3_Opx_11661015_1	1.55952e-05	5.2	4.86	0.0334326	0.132	0.107	0.0869899	0.101	0.0678	0.00183174	0.375	0.449	0.000497174	0.864	0.86	0.000165221	1.63	1.49		0.03294	0.0328819	0.152976	234	22
SM3_Opx_11661015_2	1.6157e-05	5.29	4.77	0.0333443	0.118	0.107	0.0869252	0.111	0.0678	0.0018708	0.438	0.444	0.000511765	0.87	0.848	0.000146002	1.34	1.59		0.0328517
SM3_Opx_11661015_3	1.55039e-05	5	4.86	0.0333467	0.123	0.107	0.0877783	0.0957	0.0674	0.00186941	0.468	0.443	0.000340169	1.2	1.04	0.000168747	1.36	1.47		0.0328541
SM3_Opx_1166105_1	1.63595e-05	4.85	4.84	0.0416616	0.115	0.0979	0.00538784	0.317	0.267	0.000402552	1.11	0.976	0.000841505	0.565	0.675	0.000317536	1.2	1.1		0.041169	0.0419844	1.90317	309	27
SM3_Opx_1166105_2	1.57373e-05	5.07	4.95	0.0425107	0.093	0.0973	0.00820441	0.226	0.218	0.00032817	1.15	1.08	0.000811789	0.763	0.69	0.000500973	1.06	0.878		0.0420181
SM3_Opx_1166105_3	1.7101e-05	5.59	4.72	0.0432586	0.116	0.0958	0.0057755	0.269	0.258	0.00040239	0.984	0.973	0.000534248	0.825	0.845	0.000406732	1.18	0.968		0.042766
S2599 Suprasil 3002
S2599_Suprasil 3002_1	1.87383e-05	4.17	4.3	8.26425e-05	2.66	2.05	4.79022e-05	2.95	2.69	3.11748e-07	59.8	33.3	7.01734e-05	2.14	2.22	0.840506	0.237	0.0275	7.90193e-05
S2599_Suprasil 3002_2	1.84686e-05	4.19	4.33	7.53961e-05	2.27	2.14	5.16359e-05	2.54	2.59	7.60897e-07	37	21.3	7.15917e-05	2.4	2.2	0.836567	0.248	0.0276
S2599 Cpx reference materials
S2599_Cpx_118319_1	2.025e-05	3.62	3.92	0.000179486	2.02	1.32	0.000189207	1.34	1.28	1.24235e-06	23.1	15.8	7.40118e-05	1.98	2.05	0.000105505	1.74	1.72		0.000100467	0.000122861	81.6482			1.18991	0.99007
S2599_Cpx_118319_2	2.10949e-05	3.93	3.88	0.000114656	1.79	1.66	0.000172349	1.38	1.36	1.04841e-06	24.5	17.4	7.91058e-05	2.06	2	0.000132574	1.8	1.55		3.56367e-05
S2599_Cpx_118319_3	1.90636e-05	4.28	4.03	0.000311498	4.08	0.998	0.000180438	1.29	1.31	4.02989e-07	26.8	27.7	7.96023e-05	1.63	1.97	7.55106e-05	2.01	2.03		0.000232479
S2599_Cpx_117322-242_1	2.53256e-05	3.9	3.83	0.0139335	0.185	0.164	0.1301	0.102	0.0568	0.00232455	0.371	0.4	6.82527e-05	2.24	2.33	8.48517e-05	2.11	2.09		0.0138545	0.0134051	2.98955			129.829	5.18273
S2599_Cpx_117322-242_2	2.36854e-05	4.29	3.93	0.0133553	0.157	0.166	0.120269	0.0999	0.0583	0.00230039	0.431	0.399	6.97058e-05	2.28	2.29	7.5837e-05	1.99	2.19		0.0132763
S2599_Cpx_117322-242_3	2.28274e-05	4.03	3.88	0.0131637	0.177	0.163	0.117114	0.0827	0.0573	0.00230002	0.353	0.387	7.73997e-05	2.06	2.11	0.000132488	1.63	1.61		0.0130847
S2599_Cpx_117213-5_1	2.03197e-05	4.15	4.34	0.0315124	0.125	0.112	0.0209735	0.157	0.136	0.00182308	0.471	0.458	0.000100262	2.24	1.95	6.0348e-05	2.25	2.52		0.0314334	0.0304564	2.78663			294.97	11.3169
S2599_Cpx_117213-5_2	2.20482e-05	4.44	4.11	0.0301137	0.13	0.113	0.0202652	0.17	0.137	0.0016732	0.492	0.472	0.000147224	1.61	1.59	7.42636e-05	2.46	2.24		0.0300347
S2599_Cpx_117213-5_3	2.15553e-05	4.43	4.09	0.0299802	0.127	0.111	0.0190708	0.141	0.139	0.00157587	0.495	0.479	0.00011704	1.6	1.76	5.99077e-05	2.5	2.45		0.0299012
S2599_Cpx_116610-21_1	2.29667e-05	4.42	4	0.0339221	0.132	0.106	0.041733	0.113	0.0957	0.00261443	0.389	0.375	7.35228e-05	3.39	2.23	9.161e-05	3.48	2		0.0338431	0.0336327	1.93077			325.733	10.5705
S2599_Cpx_116610-21_2	2.2013e-05	4	4.06	0.0339673	0.13	0.105	0.0414603	0.103	0.0954	0.00261524	0.372	0.373	7.29542e-05	2.15	2.23	6.26718e-05	2.36	2.4		0.0338883
S2599_Cpx_116610-21_3	2.20332e-05	4.15	4.1	0.0325662	0.129	0.108	0.0413811	0.112	0.0965	0.00259937	0.411	0.378	0.000150456	1.49	1.57	6.33594e-05	2.26	2.42		0.0324872
S2599_Cpx_116610-21_4	2.25951e-05	3.93	4.02	0.0341818	0.115	0.105	0.0415177	0.0998	0.0958	0.00262751	0.355	0.374	9.79121e-05	1.79	1.93	7.21726e-05	2.13	2.25		0.0341028
S2599_Cpx_116610-21_5	2.19692e-05	4.62	4.07	0.0339214	0.117	0.105	0.0413773	0.1	0.0958	0.00262896	0.402	0.373	0.000112069	1.73	1.8	6.89316e-05	2.23	2.3		0.0338424
S2599_Cpx_116610-15_1	2.28338e-05	4.15	4.07	0.0478961	0.304	0.091	0.213092	0.106	0.0464	0.00882829	0.198	0.208	0.000121023	2.01	1.77	6.75167e-05	2.57	2.37		0.0478171	0.046582	2.72677			451.147	17.1064
S2599_Cpx_116610-15_2	2.25365e-05	4.13	4.09	0.0461092	0.107	0.0925	0.212489	0.0726	0.0464	0.00886215	0.218	0.207	0.000107369	1.98	1.87	6.27478e-05	2.5	2.45		0.0460302
S2599_Cpx_116610-15_3	2.51703e-05	3.93	3.8	0.0474977	0.0929	0.0895	0.21368	0.0742	0.0454	0.00893299	0.204	0.203	0.000150949	1.6	1.55	0.000138782	1.59	1.62		0.0474187
S2599_Cpx_116610-15_4	2.47271e-05	3.9	3.91	0.0451411	0.123	0.0935	0.212039	0.0767	0.0465	0.00879946	0.202	0.208	9.35853e-05	1.89	2.01	8.30905e-05	2.19	2.13		0.0450621
S2598 Opx reference materials
S2598_Opx_116610-29_1	2.10454e-05	4.39	4.44	0.00708792	0.272	0.243	0.0267635	0.164	0.126	0.000208711	1.5	1.41	7.17701e-05	2.45	2.41	0.000116435	1.98	1.89		0.0070089	0.00748032	4.66243			55.2646	3.05334
S2598_Opx_116610-29_2	1.72035e-05	4.91	4.72	0.00746287	0.21	0.227	0.0266951	0.137	0.121	0.000208128	1.46	1.36	6.60168e-05	2.46	2.41	6.79709e-05	2.54	2.37		0.00738385
S2598_Opx_116610-29_3	1.5378e-05	5.08	4.96	0.00788103	0.221	0.22	0.0270557	0.16	0.12	0.000213025	1.5	1.33	0.000152004	1.5	1.58	8.66002e-05	2.31	2.09		0.00780201
S2598_Opx_116610-29_4	0.00112429	0.581	0.591	0.0072699	0.241	0.233	0.0263841	0.149	0.124	0.000205852	1.52	1.38	7.94666e-05	2.14	2.22	0.000115156	1.75	1.85		0.00719088
S2598_Opx_116610-29_5	0.000517679	0.904	0.859	0.0076756	0.301	0.224	0.026209	0.139	0.122	0.000202946	1.27	1.37	6.25565e-05	2.8	2.47	8.74569e-05	2.12	2.09		0.00759658
S2598_Opx_116610-29_6	0.00334508	0.611	0.568	0.0079787	0.372	0.368	0.0285987	0.258	0.197	0.000203648	2.35	2.3	0.000316857	1.76	1.84	0.000121157	3.16	2.98		0.00789968
S2598_Opx_116610-18_1	1.72068e-05	4.09	4.71	0.0111156	0.174	0.186	0.0390329	0.127	0.101	0.000209267	1.18	1.35	0.000122165	1.48	1.77	0.000147154	1.49	1.61		0.0110366	0.0110468	6.6995			81.614	5.97903
S2598_Opx_116610-18_2	1.76376e-05	4.62	4.65	0.0110093	0.218	0.187	0.0391598	0.123	0.101	0.00021009	1.48	1.35	0.000150206	1.62	1.59	9.79784e-05	1.88	1.97		0.0109303
S2598_Opx_116610-18_3	1.84358e-05	5.02	4.71	0.0099419	0.2	0.204	0.0399926	0.134	0.103	0.000272851	1.13	1.23	8.67303e-05	2.22	2.17	7.5464e-05	2.27	2.33		0.00986288
S2598_Opx_116610-18_4	0.00174611	0.466	0.47	0.0110051	0.187	0.188	0.0395116	0.123	0.101	0.000210503	1.38	1.35	0.00014085	1.62	1.65	8.79345e-05	2.25	2.09		0.0109261
S2598_Opx_116610-18_5	0.00192493	0.489	0.448	0.0106285	0.196	0.191	0.0396705	0.12	0.1	0.000222734	1.37	1.31	0.000136626	1.78	1.68	0.000118581	1.94	1.8		0.0105495
S2598_Opx_116610-18_6	0.000977908	0.625	0.683	0.0109938	0.223	0.205	0.0398672	0.126	0.109	0.000204469	1.51	1.49	7.23155e-05	2.42	2.51	6.67598e-05	2.76	2.61		0.0109148
S2598_Opx_116610-18_7	0.00297563	0.57	0.628	0.012068	0.429	0.313	0.0449181	0.217	0.165	0.000217467	2.17	2.32	0.000214073	2.42	2.34	0.000101477	3.77	3.4		0.011989
S2598_Opx_116610-18_8	0.00504225	0.901	0.69	0.0122446	0.436	0.445	0.0438601	0.24	0.239	0.000216617	3.53	3.32	0.000670653	1.94	1.89	0.000198207	3.75	3.47		0.0121656
S2598_Opx_117213-5_1	1.69854e-05	4.44	4.71	0.0237846	0.14	0.127	0.00844733	0.238	0.212	0.000609968	0.85	0.787	7.47358e-05	2.15	2.25	0.000156568	1.56	1.55		0.0237056	0.0223043	7.25605			164.784	12.9161
S2598_Opx_117213-5_2	1.69295e-05	4.68	4.7	0.0237416	0.14	0.127	0.00871558	0.195	0.208	0.000586094	0.825	0.8	9.00785e-05	2.33	2.04	8.37486e-05	2.31	2.11		0.0236626
S2598_Opx_117213-5_3	1.56993e-05	4.66	4.91	0.0206559	0.17	0.137	0.0136022	0.176	0.168	0.000520312	0.872	0.853	0.000169591	1.5	1.49	0.000161457	1.68	1.53		0.0205769
S2598_Opx_117213-5_4	1.42723e-05	5.55	5.14	0.0213512	0.152	0.134	0.0127841	0.192	0.173	0.000566638	0.814	0.815	0.000115496	1.91	1.81	0.000116174	1.73	1.8		0.0212722
S2598_Opx_117322-245_1	1.47239e-05	4.39	4.98	0.0298383	0.122	0.112	0.0500025	0.12	0.0875	0.000784347	0.671	0.682	0.000102448	1.88	1.89	0.000115933	1.85	1.77		0.0297593	0.0284704	4.34411			210.34	11.062
S2598_Opx_117322-245_2	1.51552e-05	5.58	4.93	0.0284378	0.125	0.115	0.0466137	0.115	0.091	0.00077716	0.687	0.689	0.00011088	1.68	1.82	0.000153543	1.63	1.55		0.0283588
S2598_Opx_117322-245_3	1.52793e-05	4.93	4.87	0.0273723	0.139	0.117	0.0460048	0.125	0.0908	0.000787926	0.676	0.679	9.7991e-05	1.91	1.92	9.80635e-05	1.81	1.92		0.0272933
S2598_Opx_116610-16_1	1.63926e-05	4.16	4.87	0.0294687	0.126	0.116	0.0434209	0.118	0.0966	0.00122464	0.586	0.564	0.000114282	1.79	1.84	7.65636e-05	2.46	2.25		0.0293897	0.028976	3.02874			214.075	9.07238
S2598_Opx_116610-16_2	1.68351e-05	4.23	4.77	0.0291099	0.131	0.116	0.0428576	0.111	0.0965	0.00125707	0.506	0.552	0.000130778	1.57	1.71	7.05545e-05	2.45	2.33		0.0290309
S2598_Opx_116610-16_3	1.68025e-05	4.06	4.87	0.0294974	0.128	0.118	0.0437131	0.122	0.0975	0.00121107	0.518	0.574	8.70384e-05	2.05	2.14	5.25973e-05	2.68	2.75		0.0294184
S2598_Opx_116610-16_4	0.00272359	0.374	0.376	0.0275959	0.12	0.12	0.0449623	0.136	0.0946	0.0012471	0.497	0.556	0.000106493	1.98	1.9	7.66654e-05	2.36	2.24		0.0275169
S2598_Opx_116610-16_5	0.00197095	0.393	0.437	0.0285541	0.127	0.116	0.0435787	0.11	0.0948	0.00127083	0.556	0.544	0.000109459	1.85	1.85	8.60814e-05	2.19	2.09		0.0284751
S2598_Opx_116610-16_6	0.00135021	0.533	0.547	0.0301044	0.112	0.117	0.0440207	0.143	0.0977	0.00124075	0.54	0.57	0.00010277	1.8	1.98	6.49816e-05	2.69	2.49		0.0300254
S2598_Opx_116610-5_1	1.71018e-05	5.26	4.69	0.0310888	0.129	0.112	0.00557311	0.252	0.261	0.000345805	1	1.04	0.000152862	1.71	1.57	0.00011297	1.76	1.83		0.0310098	0.0358083	7.46553			264.552	21.2501
S2598_Opx_116610-5_2	1.60599e-05	5.05	4.8	0.0379641	0.125	0.101	0.0059817	0.243	0.249	0.000347657	0.958	1.03	7.95224e-05	2.13	2.16	0.000107498	1.83	1.86		0.0378851
S2598_Opx_116610-5_3	0.0015977	0.481	0.491	0.0381131	0.128	0.102	0.00598812	0.288	0.254	0.000430305	1.04	0.945	9.64077e-05	2.16	2	8.9154e-05	2.06	2.07		0.0380341
S2598_Opx_116610-5_4	0.00083716	0.623	0.663	0.0338677	0.105	0.106	0.00578776	0.267	0.253	0.000365826	0.91	1	6.59351e-05	2.57	2.36	9.40302e-05	2	1.98		0.0337887
S2598_Opx_116610-5_5	0.00247147	0.353	0.391	0.035433	0.127	0.105	0.00562395	0.276	0.259	0.000346793	1.02	1.04	0.000183033	1.4	1.43	9.25331e-05	2.06	2.02		0.035354
S2598_Opx_116610-5_6	0.000771164	0.718	0.727	0.0392467	0.143	0.104	0.00620258	0.318	0.257	0.000431082	1.06	0.973	6.56018e-05	2.68	2.49	7.06575e-05	2.21	2.4		0.0391677
S2598_Opx_116610-5_7	0.000548449	0.883	0.862	0.0346715	0.153	0.11	0.00586374	0.278	0.264	0.000371754	1.08	1.05	5.73775e-05	2.52	2.66	5.00068e-05	2.68	2.85		0.0345925
S2598_Opx_116610-5_8	0.00119922	0.629	0.584	0.0367139	0.132	0.107	0.00587419	0.284	0.264	0.000348286	1.07	1.08	0.000108591	1.9	1.94	7.67248e-05	2.42	2.31		0.0366349
ave, average
corr, ratios that are corrected for bacground by measured Suparsil 3002
ref, reference value of reference materials
cal, calcuated value of samples

## Sheet: Table S5 NanoSIMS of A158 A119
Table S5 NanoSIMS analysis of water abundance in opx A158 and A119 in three sessions
Sample Name	Notes	12C/30Si ratio	12C/30Si error mean (%)	12C/30Si possion error (%)	16O1H/30Si ratio	16O1H/30Si error mean (%)	16O1H/30Si possion error (%)	19F/30Si ratio	19F/30Si error mean (%)	19F/30Si possion error (%)	31P/30Si ratio	31P/30Si error mean (%)	31P/30Si possion error (%)	32S/30Si ratio	32S/30Si error mean (%)	32S/30Si possion error (%)	35Cl/30Si ratio	35Cl/30Si error mean (%)	35Cl/30Si possion error (%)		16O1H/30Si	(16O1H/30Si)ave	(16O1H/30Si)corr	1SD	H2O(ref, μg/g)	1SD (μg/g)		H2O(cal, μg/g)	(H2O(cal, μg/g)ave	1SD(μg/g)	1RSD(%)	number
Session 1 Suprasil 3002
Suprasil 3002_1		0.00103395	1.5	1.45	0.000177978	3.16	3.48	0.000241564	3.13	2.99	8.0902e-07	107	51.6	6.77393e-05	5.39	5.64	0.646766	0.0759	0.0741		0.000177978	0.000228812
Suprasil 3002_2		0.000668352	1.69	1.83	0.00020444	2.93	3.31	0.000269098	3.12	2.89	1.06366e-06	46.1	45.9	6.04587e-05	6.47	6.09	0.659964	0.0647	0.075		0.00020444
Suprasil 3002_3		0.000383387	2.36	2.46	0.000314782	2.7	2.72	0.000243046	3.34	3.09	1.7401e-07	134	115	9.00039e-05	5.01	5.08	0.689004	0.0858	0.0754		0.000314782
Suprasil 3002_4		0.000538731	2.06	2.03	0.000218048	3.26	3.19	0.000231107	3.13	3.1	1.66735e-07	133	115	0.000105579	4.74	4.59	0.59347	0.077	0.0773		0.000218048
Session 1 Opx reference materials
116610-29_1		0.000968976	1.81	1.68	0.00609075	0.706	0.671	0.0240219	0.355	0.341	0.000187479	4.05	3.81	0.00025097	3.51	3.29	0.000302144	3.17	3		0.00609075	0.00633973	0.00611092	0.000502168	55	3
116610-29_2		0.000598639	2.25	2.16	0.00598421	0.705	0.686	0.0250335	0.372	0.338	0.000204905	3.26	3.69	0.000197145	4.29	3.77	0.000289706	3.42	3.11		0.00598421
116610-29_3		0.000606407	2.8	2.42	0.00551875	0.681	0.803	0.0252773	0.377	0.379	0.000192758	3.82	4.28	0.0001748	4.18	4.5	0.000418248	2.76	2.91		0.00551875
116610-29_4		0.00082974	1.74	1.97	0.00609698	0.663	0.728	0.0257465	0.377	0.358	0.000218935	3.37	3.83	0.00019204	4.16	4.09	0.000395641	2.68	2.85		0.00609698
116610-29_5		0.000424894	2.53	2.74	0.00676078	0.697	0.69	0.0266811	0.354	0.351	0.000219767	3.79	3.82	0.000170245	4.74	4.34	0.000518098	2.48	2.49		0.00676078
116610-29_6		0.000430136	2.64	2.62	0.00666879	0.627	0.667	0.0268442	0.332	0.336	0.000192636	4.1	3.91	0.000167369	4.06	4.2	0.000312933	3.54	3.07		0.00666879
116610-29_7		0.00134946	1.37	1.44	0.00706038	0.649	0.633	0.0265998	0.342	0.329	0.000192518	3.41	3.82	0.000254351	3.3	3.32	0.000297586	2.86	3.07		0.00706038
116610-29_8		0.000690015	2.2	2.02	0.00653718	0.561	0.659	0.0253703	0.362	0.337	0.000200195	3.87	3.75	0.000198012	3.85	3.77	0.00031603	2.95	2.99		0.00653718
116610-18_1		0.000932019	1.66	1.76	0.00951749	0.618	0.554	0.0378621	0.321	0.282	0.00020468	3.88	3.76	0.000257387	3.21	3.35	0.000351666	3.36	2.87		0.00951749	0.0093623	0.00913349	0.000357796	82	6
116610-18_2		0.000976916	1.93	1.72	0.00918792	0.547	0.564	0.0381285	0.291	0.281	0.000200832	3.84	3.8	0.00024642	3.58	3.43	0.000354555	2.98	2.86		0.00918792
116610-18_3		0.00058887	2.31	2.47	0.00919095	0.558	0.628	0.038726	0.288	0.31	0.000192165	4.21	4.32	0.000181494	4.11	4.45	0.000461985	2.7	2.79		0.00919095
116610-18_4		0.00083025	1.8	1.85	0.00892838	0.545	0.566	0.0372794	0.315	0.281	0.000216595	3.83	3.62	0.000193949	4.51	3.83	0.000270052	3.24	3.24		0.00892838				82	6
116610-18_5		0.00120551	1.59	1.61	0.00980844	0.603	0.567	0.0387799	0.296	0.289	0.000214456	4	3.82	0.000220163	3.87	3.77	0.000449397	2.29	2.64		0.00980844
116610-18_6		0.000936093	2	1.78	0.00994719	0.521	0.549	0.0385346	0.341	0.283	0.000215026	4.01	3.72	0.000226985	3.37	3.62	0.00030631	3.34	3.11		0.00994719
116610-18_7		0.000372733	2.71	2.8	0.00916906	0.551	0.566	0.0368905	0.308	0.286	0.000205713	3.95	3.76	0.000153319	4.16	4.36	0.00031276	3.02	3.05		0.00916906
116610-18_8		0.000383586	2.64	2.82	0.00914897	0.629	0.58	0.0385165	0.296	0.287	0.000216723	4.05	3.75	0.000167776	3.98	4.26	0.000293227	3.07	3.22		0.00914897
117213-5_1		0.000608298	2.1	2.2	0.0166973	0.424	0.424	0.0122914	0.533	0.493	0.000545098	2.32	2.33	0.000192552	3.96	3.92	0.000459232	2.52	2.54		0.0166973	0.0182022	0.0179734	0.00110173	165	13
117213-5_2		0.000467685	2.57	2.45	0.0194285	0.382	0.384	0.00974643	0.718	0.539	0.000587292	2.06	2.19	0.000164809	3.81	4.13	0.000427325	2.67	2.56		0.0194285
117213-5_3		0.000575971	2.14	2.18	0.0188649	0.401	0.384	0.00949309	0.633	0.539	0.000518804	2.42	2.3	0.000208697	3.14	3.62	0.000533917	2.19	2.26		0.0188649
117213-5_4		0.000528636	2.34	2.36	0.01912	0.372	0.396	0.0142866	0.473	0.457	0.000583158	2.36	2.25	0.000178299	4.3	4.07	0.000617712	2.25	2.18		0.01912
117213-5_5		0.000689324	2.07	2.03	0.0196876	0.362	0.383	0.00965001	0.548	0.544	0.000602972	1.87	2.17	0.000160528	4.5	4.2	0.000547834	2.17	2.27		0.0196876
117213-5_6		0.000406022	2.5	2.61	0.0191419	0.419	0.384	0.00966708	0.642	0.537	0.000500012	2.27	2.35	0.000163653	4.01	4.11	0.000591031	2.51	2.16		0.0191419
117213-5_7		0.000750224	2.05	2	0.0165676	0.46	0.428	0.0146176	0.467	0.455	0.00042137	2.68	2.66	0.00020221	3.81	3.84	0.000423536	2.91	2.66		0.0165676
117213-5_8		0.000967	1.86	1.74	0.0173207	0.396	0.414	0.014774	0.443	0.448	0.00052104	2.44	2.37	0.000248274	3.44	3.43	0.000376359	2.9	2.79		0.0173207
117213-5_9		0.000635642	2.14	2.16	0.0178294	0.373	0.411	0.0144676	0.564	0.455	0.000542755	2.43	2.34	0.000246713	3.32	3.46	0.000608797	2.23	2.21		0.0178294
117213-5_10		0.00040157	2.97	2.72	0.0176104	0.392	0.414	0.0124269	0.547	0.491	0.000549186	2.31	2.32	0.000167178	3.96	4.21	0.000434843	2.48	2.61		0.0176104
117213-5_11		0.000469376	2.36	2.45	0.0179562	0.489	0.4	0.00947243	0.577	0.549	0.000537731	2.26	2.29	0.000179643	3.6	3.97	0.000396007	2.6	2.67		0.0179562
117322-245_1		0.000966121	1.67	1.64	0.0228327	0.394	0.342	0.0440432	0.293	0.248	0.000778612	1.78	1.83	0.000190371	3.8	3.7	0.000423453	2.44	2.48		0.0228327	0.023156	0.0229272	0.00088274	210	11
117322-245_2		0.000927076	1.75	1.69	0.0234325	0.352	0.339	0.0449185	0.259	0.248	0.00079553	2.07	1.82	0.000188749	3.9	3.74	0.000368799	2.71	2.67		0.0234325
117322-245_3		0.000775515	1.82	1.82	0.023203	0.345	0.336	0.043984	0.275	0.247	0.000753715	1.98	1.85	0.00017312	3.9	3.85	0.000290585	3.25	2.97		0.023203
117322-245_4		0.000774444	1.82	1.9	0.0225424	0.311	0.355	0.0430299	0.256	0.26	0.000744687	1.83	1.93	0.000139606	4.18	4.46	0.000322041	2.64	2.94		0.0225424
117322-245_5		0.000748723	1.96	1.9	0.0232105	0.381	0.345	0.0437716	0.266	0.254	0.000745481	2.03	1.9	0.000115884	4.67	4.83	0.000318748	2.83	2.91		0.0232105
117322-245_6		0.000699494	1.98	1.95	0.0226895	0.319	0.346	0.0431506	0.25	0.253	0.000742422	1.97	1.89	0.000131962	4.32	4.48	0.000315066	3.06	2.9		0.0226895
117322-245_7		0.00100036	1.37	1.6	0.0243301	0.35	0.329	0.045966	0.246	0.242	0.000762063	1.67	1.84	0.000139945	4.29	4.28	0.000338437	2.94	2.75		0.0243301
117322-245_8		0.00101855	1.63	1.62	0.0247191	0.325	0.332	0.0455738	0.253	0.247	0.000770291	1.78	1.86	0.00017599	4.3	3.89	0.000501572	2.17	2.31		0.0247191
117322-245_9		0.000870432	1.82	1.74	0.0210244	0.339	0.358	0.04777	0.255	0.24	0.000769787	1.6	1.85	0.000168619	4.31	3.95	0.000416014	2.48	2.52		0.0210244
117322-245_10		0.000782416	1.85	1.82	0.0235557	0.332	0.335	0.0428269	0.269	0.251	0.000781381	1.98	1.82	0.000179059	4.47	3.8	0.000325515	2.5	2.82		0.0235557
117322-245_11		0.0008881	1.72	1.74	0.0230312	0.342	0.345	0.0468579	0.246	0.245	0.000790906	1.86	1.84	0.00018123	3.79	3.85	0.000407836	2.91	2.57		0.0230312
117322-245_12		0.000821326	1.9	1.82	0.0231303	0.363	0.347	0.0460533	0.238	0.248	0.000810193	2.04	1.83	0.000181385	4.15	3.87	0.000421421	2.53	2.54		0.0231303
117322-245_13		0.000961045	1.86	1.78	0.0233262	0.369	0.366	0.0462686	0.298	0.263	0.000801365	2.07	1.95	0.000184361	4.17	4.07	0.000509509	2.26	2.45		0.0233262
116610-16_1		0.000609002	2.61	2.18	0.0223405	0.373	0.363	0.0423828	0.273	0.266	0.00118461	1.58	1.56	0.000200235	3.7	3.8	0.000270058	3.49	3.27		0.0223405	0.0231277	0.0228989	0.00137133	214	9
116610-16_2		0.000646046	2.27	2.15	0.0231344	0.346	0.364	0.040825	0.291	0.276	0.00121406	1.78	1.57	0.000199911	3.85	3.87	0.000272633	3.4	3.31		0.0231344
116610-16_3		0.00176343	1.98	2.08	0.0251432	0.525	0.556	0.0408238	0.388	0.44	0.00114169	2.7	2.58	0.000504973	4.19	3.88	0.00049739	4.05	3.91		0.0251432
116610-16_4		0.0012237	2.23	2.1	0.023878	0.536	0.482	0.043314	0.335	0.361	0.00122208	2.11	2.11	0.000245309	4.42	4.7	0.000341158	3.93	3.98		0.023878
116610-16_5		0.000597454	2.36	2.17	0.0237037	0.336	0.348	0.0426327	0.276	0.262	0.00123091	1.48	1.51	0.000158011	4.21	4.21	0.000293289	3.33	3.09		0.0237037
116610-16_6		0.00051822	2.37	2.4	0.0228711	0.376	0.366	0.043298	0.289	0.269	0.00121098	1.73	1.57	0.000160096	4.27	4.32	0.000372861	3	2.83		0.0228711
116610-16_7		0.000772608	1.85	1.9	0.0224749	0.363	0.357	0.0430119	0.269	0.261	0.00127279	1.38	1.48	0.000157672	4.54	4.21	0.000254851	3.26	3.32		0.0224749
116610-16_8		0.000597063	2.46	2.17	0.020351	0.364	0.375	0.0650617	0.209	0.214	0.00140976	1.45	1.41	0.000196524	3.37	3.77	0.000339578	2.95	2.87		0.020351
116610-16_9		0.00232062	1.55	1.58	0.0242527	0.432	0.494	0.0416856	0.405	0.38	0.00117612	2.16	2.22	0.00034664	4.01	4.08	0.000423478	3.9	3.69		0.0242527
116610-5_1		0.000939844	1.73	1.73	0.0286899	0.332	0.317	0.00647804	0.654	0.659	0.000327962	2.94	2.92	0.000255043	3.32	3.31	0.000324117	2.94	2.94		0.0286899	0.0284901	0.0282613	0.0019372	265	21
116610-5_2		0.000541785	2.5	2.26	0.0249897	0.323	0.337	0.0067235	0.824	0.643	0.000359693	2.91	2.77	0.000182091	3.86	3.9	0.000467802	2.58	2.43		0.0249897
116610-5_3		0.000572457	2.28	2.33	0.0305253	0.333	0.324	0.0068712	0.717	0.675	0.000433049	2.76	2.68	0.000175734	4.2	4.2	0.000298686	2.85	3.22		0.0305253
116610-5_4		0.00121715	1.46	1.49	0.0274492	0.319	0.318	0.00635248	0.689	0.655	0.000324955	2.91	2.89	0.000262997	3.19	3.21	0.000316084	3.4	2.93		0.0274492
116610-5_5		0.000506914	2.22	2.36	0.028376	0.329	0.319	0.00712081	0.834	0.631	0.000348903	2.83	2.84	0.000147025	4.89	4.38	0.000477691	2.46	2.43		0.028376
116610-5_6		0.000500768	2.62	2.51	0.0309447	0.341	0.324	0.00721113	0.687	0.663	0.000459818	2.27	2.62	0.000156239	4.68	4.49	0.000378627	2.61	2.88		0.0309447
116610-5_7		0.000830871	1.84	1.86	0.0273086	0.311	0.328	0.00714197	0.844	0.635	0.000376953	2.62	2.75	0.00017522	4.28	4.04	0.000433049	2.65	2.57		0.0273086
116610-5_8		0.000659198	1.92	2.05	0.0296377	0.304	0.311	0.00692848	0.77	0.635	0.000343871	2.78	2.84	0.000172526	4.27	4.01	0.00034144	3.41	2.85		0.0296377
116610-5_9		0.00048802	2.5	2.44	0.0191248	0.432	0.393	0.00674729	0.746	0.658	0.00026922	2.71	3.28	0.000180785	4.03	4.01	0.000329941	3.24	2.97
Session 1 Opx A158																													289.414	23.588	8.15026	36
A158-S1_g1		0.00123296	1.49	1.53	0.0294007	0.327	0.319	0.000824361	1.8	1.88	5.38271e-05	7.41	7.34	0.000184302	4.37	3.97	0.000245735	3.86	3.43		0.0294007		0.0291719					267.973
A158-S1_g2		0.000862361	2.06	1.87	0.0334677	0.328	0.305	0.000997089	1.82	1.74	5.85276e-05	7.16	7.18	0.000176716	3.99	4.13	0.000277308	3.23	3.3		0.0334677		0.0332389					305.332
A158-S1_g3		0.000757542	1.87	1.98	0.0338725	0.298	0.301	0.000911796	1.97	1.8	4.79812e-05	7.88	7.86	0.000183322	4.28	4.02	0.00031414	3.11	3.07		0.0338725		0.0336437					309.051
A158-S1_g4		0.000604707	2.43	2.26	0.030622	0.3	0.322	0.00113621	1.7	1.65	0.000369136	2.72	2.89	0.000163821	4.11	4.34	0.000310398	3.39	3.15		0.030622		0.0303932					279.192
A158-S1_g5		0.000691183	1.86	2.07	0.0275167	0.291	0.333	0.00083216	2.16	1.89	6.65636e-05	6.73	6.67	0.000149861	5.07	4.45	0.000233084	3.83	3.57		0.0275167		0.0272879					250.667
A158-S1_g6		0.000583079	2.4	2.26	0.0324498	0.301	0.307	0.00108289	1.81	1.66	0.000865166	2.05	1.85	0.000148309	4.26	4.47	0.000221871	3.56	3.66		0.0324498		0.032221					295.982
A158-S1_g7		0.00061899	2.34	2.15	0.0334515	0.305	0.297	0.00114994	1.7	1.58	0.000433614	2.86	2.57	0.000171643	3.82	4.08	0.000350725	2.85	2.86		0.0334515		0.0332227					305.184
A158-S1_g8		0.000712092	2.11	2.06	0.03009	0.307	0.322	0.00112641	1.99	1.64	0.000109115	5.33	5.27	0.000186837	4.35	4.03	0.000367912	2.96	2.87		0.03009		0.0298612					274.305
A158-S1_g9		0.000635133	2.28	2.16	0.0370454	0.255	0.289	0.00125399	1.57	1.54	0.000184004	4.27	4.02	0.000157909	4.11	4.34	0.00031106	3.66	3.09		0.0370454		0.0368166					338.197
A158-S1_g10		0.000695809	1.94	2.15	0.0312797	0.32	0.325	0.00104296	1.57	1.75	0.000750841	2.08	2.07	0.000198368	3.9	4.02	0.000298512	3.31	3.27		0.0312797		0.0310509					285.233
A158-S1_g11	high C, H2O, F, S, Cl, grain with cracks	0.00217487	1.3	1.19	0.0836523	0.193	0.2	0.00159379	1.38	1.39	0.000144031	4.52	4.63	0.000920937	2.04	1.83	0.000878879	1.84	1.88		0.0836523		0.0834235				766.328
A158-S1_g12		0.00064043	2.31	2.13	0.0346299	0.314	0.294	0.000978041	1.75	1.72	5.66296e-05	6.85	7.15	0.000154195	4.3	4.33	0.000246191	3.84	3.43		0.0346299		0.0344011					316.008
A158-S1_g13		0.000564073	2.54	2.29	0.0328951	0.322	0.305	0.000990518	1.99	1.73	5.17504e-05	7.56	7.56	0.000195156	3.86	3.9	0.000267118	3.26	3.33		0.0328951		0.0326663					300.073
A158-S1_g14		0.00065545	2.15	2.1	0.0299218	0.309	0.315	0.000923241	1.84	1.77	5.25653e-05	6.66	7.4	0.000185237	3.7	3.94	0.000289361	3.02	3.15		0.0299218		0.029693					272.76
A158-S1_g15		0.000618446	2.07	2.16	0.037905	0.311	0.281	0.00130463	1.41	1.49	0.000264221	3.37	3.31	0.000185642	4.18	3.95	0.00032068	3.09	3		0.037905		0.0376762					346.093
A158-S1_g16		0.000621922	2.42	2.16	0.0308294	0.345	0.311	0.000794216	1.75	1.91	0.000653195	2.14	2.11	0.000160131	4.18	4.25	0.000305205	3.07	3.08		0.0308294		0.0306006					281.097
A158-S1_g17		0.000625376	2.22	2.18	0.0343012	0.297	0.299	0.00121529	1.88	1.56	0.00012697	5.75	4.83	0.000176796	4.76	4.09	0.000246981	3.36	3.46		0.0343012		0.0340724					312.989
A158-S1_g18		0.000571231	2.53	2.29	0.0289839	0.332	0.326	0.00118598	1.59	1.59	0.000120957	4.91	4.98	0.000181847	4.61	4.06	0.000205514	4.13	3.82		0.0289839		0.0287551					264.144
A158-S1_g19		0.000471356	2.71	2.55	0.0337673	0.286	0.306	0.00094585	2.13	1.8	5.31546e-05	8.28	7.59	0.000204358	3.76	3.87	0.00022455	4.18	3.69		0.0337673		0.0335385					308.085
A158-S1_g20		0.00059642	2.2	2.25	0.0326213	0.298	0.31	0.00115172	1.6	1.62	0.000427074	2.69	2.66	0.000219634	3.5	3.71	0.000235387	3.58	3.59		0.0326213		0.0323925					297.557
A158-S1_g21		0.000672232	2.06	2.07	0.0294041	0.309	0.317	0.00096565	1.77	1.72	0.000136741	5.22	4.58	0.000174385	4.36	4.06	0.000259857	3.17	3.32		0.0294041		0.0291753					268.004
A158-S1_g22		0.000869372	1.88	1.86	0.0300436	0.353	0.322	0.000872391	1.74	1.86	0.000276456	3.01	3.3	0.000211021	3.71	3.78	0.000284985	3.92	3.26		0.0300436		0.0298148					273.879
A158-S1_g51		0.000560532	2.45	2.25	0.0261186	0.32	0.335	0.000735436	1.96	1.97	6.20279e-05	7.34	6.78	0.000164079	4.93	4.17	0.000253524	3.31	3.35		0.0261186		0.0258898					237.824
A158-S1_g24		0.000572545	2.39	2.28	0.0339688	0.312	0.301	0.00114964	1.52	1.61	0.000124654	5.11	4.89	0.000181424	4.19	4.06	0.000250054	3.58	3.45		0.0339688		0.03374					309.936
A158-S1_g25		0.0005556	2.34	2.36	0.0341627	0.284	0.306	0.000878093	2.11	1.88	0.000223185	3.82	3.73	0.000174579	4.24	4.21	0.000226984	4.11	3.7		0.0341627		0.0339339					311.717
A158-S1_g27		0.000458947	2.6	2.52	0.0322089	0.35	0.306	0.000928488	1.7	1.77	0.000260262	3.28	3.35	0.000204236	3.32	3.78	0.000240467	3.12	3.49		0.0322089		0.0319801					293.769
A158-S1_g29		0.000625635	1.9	2.14	0.0315542	0.296	0.306	0.00100916	1.9	1.69	0.00053514	2.24	2.32	0.000204259	4.35	3.75	0.000275793	3.42	3.23		0.0315542		0.0313254					287.755
A158-S1_g32		0.000448116	2.57	2.67	0.0328859	0.363	0.317	0.00087175	1.77	1.91	4.39422e-05	8.73	8.52	0.000205755	3.86	3.94	0.000203203	3.82	3.96		0.0328859		0.0326571					299.988
A158-S1_g36		0.000599595	2.24	2.21	0.031546	0.327	0.31	0.00087204	1.72	1.83	4.88493e-05	8.18	7.74	0.000235824	3.26	3.52	0.000228793	4	3.58		0.031546		0.0313172					287.68
A158-S1_g37		0.000632867	2.2	2.16	0.0303213	0.332	0.316	0.000845417	1.93	1.87	0.000150738	4.17	4.42	0.000153164	4.61	4.38	0.000216369	3.38	3.69		0.0303213		0.0300925					276.43
A158-S1_g39		0.000569338	2.39	2.3	0.0316348	0.329	0.313	0.000954364	2.07	1.78	0.000104603	5.22	5.36	0.000196722	3.93	3.91	0.000224396	4.04	3.66		0.0316348		0.031406					288.495
A158-S1_g42		0.000582722	2.35	2.26	0.0307785	0.309	0.316	0.000855014	1.86	1.87	4.50084e-05	8.35	8.14	0.000186005	4.09	4.01	0.000194066	3.9	3.92		0.0307785		0.0305497					280.629
A158-S1_g44		0.000597745	2.29	2.2	0.0285807	0.317	0.322	0.000969184	1.82	1.73	8.75959e-05	5.8	5.74	0.000183122	3.78	3.97	0.000228975	4.08	3.55		0.0285807		0.0283519					260.44
A158-S1_g45		0.000540759	2.68	2.42	0.0333379	0.305	0.313	0.00104114	1.8	1.74	0.000594495	2.33	2.31	0.000180173	3.97	4.19	0.000227271	4	3.73		0.0333379		0.0331091					304.14
A158-S1_g47		0.000654377	2.18	2.17	0.0267416	0.296	0.344	0.000950624	2.09	1.8	0.00053261	2.36	2.41	0.000164307	3.76	4.33	0.000238291	3.93	3.6		0.0267416		0.0265128					243.546
A158-S1_g48		0.000526942	2.24	2.35	0.0316981	0.306	0.308	0.000910307	1.89	1.79	0.000621834	2.19	2.17	0.000185404	4.08	3.97	0.000206718	3.42	3.76		0.0316981		0.0314693					289.077
A158-S1_g49		0.000601792	2.17	2.22	0.0324181	0.289	0.308	0.000861137	2.01	1.86	0.000106574	4.59	5.28	0.000192799	4.44	3.93	0.000241815	3.42	3.51		0.0324181		0.0321893					295.691
Session 1 Opx A119																													96.8616	11.5107	11.8837	39
A119-S1_g2		0.000711972	1.95	1.99	0.010653	0.532	0.516	0.00126713	1.63	1.49	3.16447e-05	9.75	9.42	0.000196744	3.98	3.78	0.000161381	4.27	4.17		0.010653		0.0104242					95.7566
A119-S1_g3		0.000696913	2.14	2.02	0.00955989	0.58	0.549	0.00121288	1.55	1.53	3.10007e-05	9.61	9.59	0.000216364	4.01	3.63	0.000181301	4.26	3.97		0.00955989		0.00933108					85.7153
A119-S1_g4		0.000497033	2.56	2.44	0.0106379	0.52	0.53	0.00155805	1.37	1.38	3.18449e-05	8.42	9.63	0.000245007	3.29	3.47	0.000226978	3.73	3.61		0.0106379		0.0104091					95.6179
A119-S1_g5		0.000646029	2.14	2.12	0.0104026	0.532	0.532	0.0011926	1.76	1.56	3.36874e-05	8.99	9.29	0.000187136	3.96	3.94	0.000220314	3.78	3.63		0.0104026		0.0101738					93.4564
A119-S1_g6		0.000485288	2.45	2.49	0.0106702	0.524	0.535	0.00148893	1.34	1.42	3.7353e-05	8.6	8.99	0.00021944	3.34	3.71	0.000393905	3.02	2.77		0.0106702		0.0104414					95.9146
A119-S1_g7		0.000609592	2.36	2.22	0.0102016	0.54	0.544	0.00139786	1.45	1.46	3.82162e-05	9.39	8.85	0.000165429	3.82	4.25	0.00020731	3.87	3.8		0.0102016		0.00997279					91.61
A119-S1_g8		0.000595696	2.28	2.18	0.00945193	0.479	0.55	0.00123771	1.68	1.51	3.22706e-05	9.34	9.38	0.000234334	3.51	3.48	0.000216745	4.14	3.62		0.00945193		0.00922312					84.7236
A119-S1_g9		0.000718668	2.05	2.03	0.0126019	0.501	0.488	0.00135532	1.65	1.48	3.57888e-05	9.13	9.1	0.00014108	4.11	4.58	0.000198283	3.78	3.87		0.0126019		0.0123731					113.659
A119-S1_910	high C, H2O, grain with cracks and inclusions	0.00504936	1.09	0.771	0.0273751	0.71	0.335	0.00177578	1.29	1.3	3.3657e-05	9.24	9.42	0.000739113	2.03	2.01	0.000593439	2.28	2.24		0.0273751		0.0271463				249.366
A119-S1_g11		0.000534881	2.65	2.37	0.011313	0.465	0.517	0.00145054	1.71	1.44	6.82172e-05	6.82	6.63	0.000194992	3.69	3.92	0.000215959	3.79	3.72		0.011313		0.0110842					101.819
A119-S1_g12		0.000692709	1.93	2.03	0.00951896	0.633	0.551	0.00131513	1.49	1.48	3.45388e-05	9.72	9.1	0.000150169	4.1	4.36	0.00017963	3.99	3.99		0.00951896		0.00929015					85.3393
A119-S1_g13	abnormally high C,H2O, F, P, S, Cl	0.164961	0.472	0.144	0.0769285	0.211	0.203	0.0143311	0.631	0.456	0.000232925	3.31	3.55	0.00357545	0.872	0.908	0.0036089	1	0.903		0.0769285		0.0766997				704.563
A119-S1_g14		0.000582109	2.23	2.26	0.0124839	0.488	0.492	0.00151915	1.48	1.4	3.68706e-05	7.54	8.99	0.000179064	4.18	4.08	0.00023627	4.01	3.55		0.0124839		0.0122551					112.575
A119-S1_g15		0.000526156	2.28	2.32	0.0112775	0.476	0.504	0.00156303	1.22	1.35	3.08336e-05	10.1	9.59	0.000148001	3.97	4.38	0.000220584	3.95	3.59		0.0112775		0.0110487					101.493
A119-S1_g16		0.00063055	2.09	2.15	0.0109546	0.524	0.519	0.00156337	1.33	1.37	2.82205e-05	9.22	10.2	0.000178803	3.6	4.04	0.000212346	3.6	3.71		0.0109546		0.0107258					98.5271
A119-S1_g18		0.000589007	2.02	2.21	0.0124844	0.45	0.483	0.00171391	1.4	1.3	4.02363e-05	8.31	8.46	0.000150004	4.54	4.38	0.000189449	4.02	3.9		0.0124844		0.0122556					112.58
A119-S1_g19		0.000639657	2.19	2.11	0.00992728	0.503	0.537	0.00119996	1.52	1.54	3.68091e-05	8.31	8.78	0.000146102	5.4	4.41	0.000160286	4.48	4.21		0.00992728		0.00969847					89.0901
A119-S1_g20		0.000652153	2.12	2.09	0.0106816	0.552	0.518	0.00115572	1.57	1.57	3.45403e-05	11.9	9.06	0.000147807	4.55	4.38	0.000169368	3.73	4.09		0.0106816		0.0104528					96.0193
A119-S1_g21		0.000601902	2.06	2.19	0.0106282	0.482	0.525	0.00116188	1.76	1.58	3.78768e-05	8.48	8.75	0.000162805	4.04	4.22	0.000206548	3.78	3.75		0.0106282		0.0103994					95.5288
A119-S1_g22		0.000590601	2.2	2.21	0.0124995	0.487	0.483	0.00170978	1.26	1.3	2.90011e-05	10.8	9.96	0.000136442	5.01	4.59	0.000185377	5.23	3.94		0.0124995		0.0122707					112.719
A119-S1_g23		0.000485019	2.65	2.49	0.0101863	0.594	0.547	0.00127703	1.46	1.54	3.42942e-05	8.75	9.38	0.000179385	4.66	4.1	0.000148633	4.59	4.5		0.0101863		0.00995749					91.4695
A119-S1_g25		0.000591159	2.21	2.2	0.0100255	0.491	0.537	0.00134858	1.5	1.46	3.33943e-05	9.61	9.26	0.000177626	3.98	4.01	0.000205943	3.55	3.73		0.0100255		0.00979669					89.9924
A119-S1_g26		0.000577126	2.05	2.24	0.00866739	0.574	0.581	0.00107001	1.87	1.65	2.22389e-05	11.4	11.4	0.000165741	3.87	4.18	0.000152123	4.33	4.36		0.00866739		0.00843858					77.5168
A119-S1_g29		0.000321204	2.98	3.32	0.014242	0.579	0.502	0.00189651	1.34	1.37	3.00216e-05	10.2	10.9	0.000101666	6.6	5.9	0.000184557	4.21	4.38		0.014242		0.0140132					128.725
A119-S1_g30		0.000440163	2.6	2.59	0.0115058	0.535	0.51	0.00132508	1.39	1.5	3.04198e-05	9.75	9.87	0.000177338	3.65	4.09	0.000150989	5.07	4.43		0.0115058		0.011277					103.59
A119-S1_g31		0.000521749	2.41	2.36	0.011755	0.497	0.499	0.00136055	1.45	1.46	3.46963e-05	9.49	9.14	0.000164572	4.31	4.2	0.000147767	5.03	4.43		0.011755		0.0115262					105.88
A119-S1_g32		0.000631968	2.16	2.14	0.0100895	0.571	0.538	0.00128339	1.45	1.5	3.43499e-05	10	9.18	0.000236327	3.82	3.5	0.000264965	3.14	3.3		0.0100895		0.00986069					90.5803
A119-S1_g33		0.000495802	2.39	2.43	0.00825058	0.583	0.599	0.00118428	1.51	1.58	3.36895e-05	9.31	9.34	0.000174393	4.38	4.1	0.000173805	4.59	4.11		0.00825058		0.00802177					73.688
A119-S1_g34		0.000556089	2.49	2.27	0.0127002	0.378	0.478	0.00167388	1.49	1.31	3.55133e-05	9.34	8.99	0.000158698	4.06	4.25	0.000214084	3.55	3.66		0.0127002		0.0124714					114.562
A119-S1_g38		0.000482421	2.43	2.44	0.00839422	0.657	0.588	0.00115751	1.72	1.58	3.15951e-05	9.66	9.55	0.000202957	3.77	3.77	0.000196912	4.15	3.82		0.00839422		0.00816541					75.0074
A119-S1_g40		0.000657732	1.9	2.08	0.0111043	0.541	0.508	0.00129626	1.71	1.48	3.56545e-05	9.44	8.92	0.000166151	4.02	4.13	0.000179194	4.15	3.98		0.0111043		0.0108755					99.9022
A119-S1_g42		0.000621927	1.91	2.17	0.010814	0.542	0.524	0.00119642	1.63	1.57	3.24783e-05	9.25	9.5	0.000231087	3.45	3.56	0.000234606	3.89	3.54		0.010814		0.0105852					97.2355
A119-S1_g43		0.000518433	2.66	2.4	0.0109663	0.555	0.524	0.00129769	1.62	1.51	3.05485e-05	10.1	9.87	0.000162628	4.48	4.28	0.000262226	3.66	3.37		0.0109663		0.0107375					98.6346
A119-S1_g44		0.000689463	1.95	2.07	0.00967563	0.518	0.556	0.00107165	1.66	1.66	3.51275e-05	8.7	9.18	0.000181036	4.75	4.04	0.000181628	4.53	4.04		0.00967563		0.00944682					86.7785
A119-S1_g45		0.00063032	2.01	2.19	0.00996129	0.557	0.555	0.00108173	1.36	1.68	3.02608e-05	10.1	10	0.000238749	3.92	3.57	0.000239659	3.62	3.56		0.00996129		0.00973248					89.4025
A119-S1_g47		0.00059319	2.22	2.21	0.00950599	0.565	0.554	0.0012442	1.41	1.52	2.76422e-05	11.2	10.2	0.000191114	3.95	3.89	0.000184185	4.08	3.96		0.00950599		0.00927718					85.2202
A119-S1_g48		0.000590882	2.33	2.26	0.0109458	0.488	0.528	0.00130438	1.58	1.52	4.06698e-05	9.45	8.61	0.000151512	4.67	4.46	0.00026922	3.33	3.35		0.0109458		0.010717					98.4463
A119-S1_g50		0.000637628	2.17	2.19	0.0106746	0.532	0.538	0.00153054	1.35	1.41	2.67872e-05	10.8	10.7	0.000144391	4.37	4.6	0.000220097	3.41	3.72		0.0106746		0.0104458					95.955
A119-S1_g55_1		0.000522181	2.45	2.39	0.0115201	0.536	0.511	0.00126091	1.46	1.54	3.38691e-05	9.67	9.38	0.000199493	3.82	3.86	0.000220038	4.3	3.68		0.0115201		0.0112913					103.722
A119-S1_g55_2		0.000626212	2.14	2.17	0.0113253	0.545	0.513	0.00130045	1.57	1.5	3.28733e-05	10	9.46	0.000140612	4.44	4.57	0.000172677	4.33	4.13		0.0113253		0.0110965					101.932
A119-S1_g55_3		0.000548848	2.56	2.38	0.0119005	0.499	0.514	0.00140879	1.64	1.49	3.56879e-05	9.78	9.34	0.000120048	5.52	5.09	0.000218948	4.37	3.77		0.0119005		0.0116717					107.216
Session 2 Suprasil 3002
Suprasil 3002_S2_1		9.10023e-05	1.72	1.91	0.000196929	4.23	1.3	3.77407e-05	2.93	2.96	3.97988e-07	32.8	28.9	0.000281266	1.18	1.09	0.877868	0.254	0.0266		0.000196929	0.000141303						1.53043
Suprasil 3002_S2_2		0.000528204	0.656	0.815	0.00022718	4.82	1.24	3.90974e-05	3.01	3	7.01948e-07	22.8	22.4	0.000363916	1.09	0.982	0.845647	0.224	0.0277		0.00022718							1.76553
Suprasil 3002_S2_3		0.00100496	0.618	0.615	8.96221e-05	2.31	2.06	4.69341e-05	2.91	2.84	9.0989e-07	33.1	20.4	0.000369749	1.07	1.01	0.859368	0.239	0.0286		8.96221e-05							0.696498
Suprasil 3002_S2_4		0.00369081	0.323	0.321	8.38053e-05	2.06	2.13	3.98009e-05	3.46	3.08	9.84629e-07	27.5	19.6	0.000470228	1.11	0.898	0.786797	0.226	0.0293		8.38053e-05							0.651293
Suprasil 3002_S2_5		0.000244009	1.18	1.15	0.000108977	2.58	1.72	3.80626e-05	3.18	2.92	9.71001e-07	37.9	18.3	0.000300876	1.08	1.04	0.860365	0.237	0.0265		0.000108977							0.846915
Session 2 Opx reference materials
116610-29_S2_1		0.00174135	0.465	0.437	0.0073188	0.22	0.214	0.0256731	0.131	0.115	0.000207512	1.28	1.27	0.00023689	1.21	1.18	4.45664e-05	2.66	2.73		0.0073188	0.00733216	0.00719086	8.39046e-05	55	3
116610-29_S2_2		0.00104994	0.534	0.575	0.00731691	0.211	0.219	0.0255788	0.121	0.118	0.000207675	1.26	1.29	0.000212118	1.43	1.28	4.95241e-05	2.52	2.65		0.00731691
116610-29_S2_3		0.000976462	0.543	0.598	0.00735889	0.237	0.219	0.0254387	0.147	0.119	0.000205345	1.32	1.3	0.000207159	1.39	1.3	5.41096e-05	2.37	2.54		0.00735889
116610-29_S2_4		0.000535001	0.8	0.804	0.00738383	0.244	0.217	0.0260949	0.158	0.117	0.000205827	1.49	1.3	0.000229715	1.26	1.23	4.93652e-05	2.74	2.65		0.00738383
116610-29_S2_5		0.00234435	0.507	0.383	0.00743007	0.234	0.216	0.0259392	0.133	0.117	0.000202583	1.24	1.3	0.000384392	1.05	0.946	4.4403e-05	3.15	2.78		0.00743007
116610-29_S2_6		0.00251306	0.559	0.394	0.00718445	0.228	0.234	0.0247871	0.151	0.127	0.000212876	1.15	1.35	0.000491666	0.861	0.89	4.27618e-05	2.93	3.02		0.00718445
116610-18_S2_1		0.00191339	0.486	0.437	0.0105383	0.191	0.187	0.0379361	0.112	0.0999	0.000209562	1.37	1.32	0.000370419	1	0.993	4.34884e-05	2.8	2.9		0.0105383	0.010407	0.0102657	0.000270782	82	6
116610-18_S2_2		0.00156364	0.482	0.469	0.0100956	0.194	0.185	0.0388181	0.119	0.0959	0.000216248	1.23	1.26	0.00028063	1.06	1.11	6.49326e-05	2.53	2.3		0.0100956
116610-18_S2_3		0.00129973	0.456	0.529	0.0105871	0.187	0.186	0.0392465	0.132	0.098	0.00020844	1.35	1.32	0.000258383	1.31	1.18	6.12588e-05	2.09	2.43		0.0105871
117213-5_S2_1		0.0010963	0.6	0.553	0.0197665	0.139	0.131	0.0140942	0.161	0.155	0.000520935	0.882	0.802	0.000334491	0.941	1	3.77569e-05	2.89	2.98		0.0197665	0.0197938	0.0196525	3.8608e-05	165	13
117213-5_S2_2		0.00133557	0.493	0.499	0.0198211	0.138	0.131	0.0128191	0.161	0.162	0.000530656	0.716	0.791	0.000322542	1.09	1.01	4.99614e-05	2.85	2.58		0.0198211
117322-245_S2_1		0.00178144	0.435	0.452	0.0274559	0.136	0.117	0.0455021	0.136	0.0915	0.000784318	0.69	0.682	0.000318117	1.13	1.07	9.61229e-05	2.19	1.95		0.0274559	0.0269693	0.026828	0.000474132	210	11
117322-245_S2_2		0.00111264	0.568	0.552	0.0269434	0.115	0.114	0.0450959	0.109	0.0886	0.000778473	0.557	0.66	0.000331179	1.04	1.01	7.49659e-05	2.02	2.13		0.0269434
117322-245_S2_3		0.000834613	0.593	0.621	0.0265087	0.195	0.112	0.0454718	0.12	0.086	0.000804355	0.606	0.633	0.000212707	1.19	1.23	7.74797e-05	1.99	2.04		0.0265087
116610-5_S2_1		0.00245809	0.493	0.37	0.0341186	0.0988	0.101	0.00553009	0.285	0.247	0.000404248	0.959	0.911	0.000261625	1.16	1.13	6.04058e-05	2.28	2.36		0.0341186	0.0349434	0.0348021	0.000733577	265	21
116610-5_S2_2		0.0021939	0.493	0.398	0.0351889	0.106	0.101	0.00561589	0.257	0.249	0.000414659	0.963	0.915	0.000288375	1.14	1.1	5.91127e-05	2.69	2.42		0.0351889
116610-5_S2_3		0.000863114	0.623	0.621	0.0355228	0.11	0.0984	0.00554975	0.254	0.245	0.000440221	0.805	0.869	0.000218566	1.27	1.23	6.6878e-05	2.35	2.23		0.0355228
Session 2 Opx_A158																													299.034	21.9474	7.33943	48
A158-S2-g1		0.00180066	0.522	0.469	0.0346744	0.103	0.109	0.000384599	1.14	1.01	6.45929e-05	2.57	2.47	0.000791614	0.811	0.706	2.3004e-05	3.88	4.14		0.0346744		0.0345331	0.103				270.567
A158-S2-g2		0.00145783	0.62	0.505	0.0398387	0.154	0.0984	0.000505056	0.879	0.857	7.21452e-05	2.53	2.27	0.000627029	0.905	0.769	4.47107e-05	3.2	2.88		0.0398387		0.0396974	0.154				311.029
A158-S2-g3		0.000958797	0.56	0.599	0.0414845	0.0956	0.0928	0.000451936	0.949	0.872	6.96762e-05	2.49	2.22	0.000519588	0.908	0.813	6.14043e-05	2.39	2.36		0.0414845		0.0413432	0.0956				323.924
A158-S2-g4		0.00133389	0.579	0.521	0.0419962	0.109	0.0947	0.000731543	0.745	0.703	0.000398371	1.02	0.953	0.000436162	1.01	0.911	5.50759e-05	2.52	2.56		0.0419962		0.0418549	0.109				327.933
A158-S2-g5		0.00147537	0.543	0.488	0.0320227	0.131	0.106	0.000721727	0.703	0.698	0.00027176	1.18	1.14	0.00061771	0.873	0.754	6.04651e-05	2.18	2.41		0.0320227		0.0318814	0.131				249.791
A158-S2-g6		0.000805291	0.726	0.654	0.0389198	0.0989	0.0959	0.000609234	0.671	0.752	0.000816686	0.641	0.65	0.000387255	0.883	0.943	3.23256e-05	3.53	3.26		0.0389198		0.0387785	0.0989				303.83
A158-S2-g7		0.000689481	0.718	0.705	0.0341808	0.121	0.102	0.000368258	1.04	0.965	0.000178048	1.31	1.39	0.000375247	0.926	0.956	3.40883e-05	3.56	3.17		0.0341808		0.0340395	0.121				266.699
A158-S2-g8	high C, H2O, F, S; grain with cracks	0.154652	0.0595	0.052	0.0696541	0.136	0.0746	0.0112482	0.244	0.18	0.000245718	1.14	1.21	0.00133725	0.575	0.521	0.00408152	0.296	0.299		0.0696541		0.0695128	0.136			544.633
A158-S2-g9	abnormal error fo C/Si, S/Si, Cl/Si; grain with cracks	0.00142192	9.78	0.49	0.0399251	0.109	0.0943	0.00069416	0.73	0.701	0.000285606	1.02	1.09	0.000688053	5.55	0.704	5.59269e-05	15.9	2.47		0.0399251		0.0397838	0.109			311.706
A158-S2-g10		0.00102056	0.594	0.576	0.0401451	0.118	0.0937	0.000584433	0.794	0.761	0.000775748	0.682	0.661	0.000340171	1.07	0.998	4.64483e-05	3.06	2.7		0.0401451		0.0400038	0.118				313.43
A158-S2-g11		0.000931544	0.638	0.64	0.0393228	0.119	0.1	0.000391907	0.923	0.987	9.78716e-05	1.99	1.97	0.000525481	0.906	0.852	6.55274e-05	2.27	2.41		0.0393228		0.0391815	0.119				306.987
A158-S2-g12		0.0010746	0.63	0.577	0.0397952	0.121	0.0966	0.000449445	0.949	0.892	7.05002e-05	2.13	2.25	0.000593092	0.796	0.776	3.1123e-05	3.35	3.39		0.0397952		0.0396539	0.121				310.688
A158-S2-g13		0.00169152	0.58	0.473	0.0390768	0.119	0.1	0.000459045	0.967	0.908	7.09825e-05	2.46	2.31	0.000818119	0.696	0.68	3.3299e-05	3.54	3.37		0.0390768		0.0389355	0.119				305.06
A158-S2-g14		0.0011251	0.575	0.564	0.0333831	0.121	0.105	0.000392526	1	0.955	5.90363e-05	2.22	2.46	0.00066777	0.833	0.732	4.0706e-05	3.08	2.97		0.0333831		0.0332418	0.121				260.449
A158-S2-g15		0.000931366	0.683	0.639	0.0401963	0.119	0.0992	0.000399899	1.01	0.975	0.000254225	1.16	1.22	0.000494492	0.908	0.877	9.01804e-05	2.11	2.05		0.0401963		0.040055	0.119				313.831
A158-S2-g16		0.00189078	0.519	0.444	0.0414083	0.126	0.0967	0.000373598	0.884	0.998	0.00113371	0.571	0.573	0.000903066	0.66	0.642	0.00011318	2	1.81		0.0414083		0.041267	0.126				323.327
A158-S2-g17		0.00155068	0.531	0.494	0.044237	0.406	0.0945	0.000614424	1.59	0.785	0.000154049	1.78	1.57	0.00082188	0.655	0.678	6.4099e-05	3.35	2.43		0.044237		0.0440957	0.406				345.49
A158-S2-g18		0.00141302	0.494	0.493	0.0352526	0.106	0.1	0.000610496	0.736	0.75	0.000146485	1.55	1.53	0.00050621	0.797	0.824	5.30862e-05	2.79	2.54		0.0352526		0.0351113	0.106				275.097
A158-S2-g19		0.00109506	0.569	0.558	0.0413786	0.102	0.0926	0.000477513	0.866	0.845	6.51585e-05	2.15	2.29	0.000524985	0.759	0.806	4.51883e-05	2.68	2.75		0.0413786		0.0412373	0.102				323.094
A158-S2-g20		0.00125825	0.527	0.524	0.0367848	0.11	0.0985	0.00065001	0.785	0.728	0.000622386	0.71	0.744	0.000382868	0.96	0.949	0.00010171	1.81	1.84		0.0367848		0.0366435	0.11				287.102
A158-S2-g21		0.00145902	0.582	0.486	0.0369051	0.106	0.0984	0.000569212	0.824	0.778	0.000158288	1.59	1.48	0.000726916	0.747	0.689	3.7745e-05	3.35	3.02		0.0369051		0.0367638	0.106				288.044
A158-S2-g22		0.00120702	0.528	0.529	0.0361761	0.103	0.0983	0.000400773	0.991	0.918	0.00029067	1.09	1.08	0.000657378	0.67	0.717	4.72012e-05	2.51	2.67		0.0361761		0.0360348	0.103				282.333
A158-S2-g23		0.000646529	0.758	0.729	0.038285	0.103	0.0965	0.000594924	0.734	0.76	0.000972408	0.549	0.595	0.00042465	0.913	0.9	7.09809e-05	2.35	2.2		0.038285		0.0381437	0.103				298.856
A158-S2-g24		0.00142918	0.542	0.49	0.0431406	0.116	0.0911	0.000466787	0.813	0.858	0.000141155	1.56	1.56	0.000642923	0.753	0.731	3.98198e-05	2.86	2.94		0.0431406		0.0429993	0.116				336.899
A158-S2-g25		0.000703094	0.733	0.716	0.0427232	0.108	0.0937	0.000390914	0.877	0.96	0.000318117	1.05	1.06	0.00044733	0.922	0.897	3.74063e-05	3.06	3.1		0.0427232		0.0425819	0.108				333.629
A158-S2-g26		0.000945229	0.649	0.606	0.0337216	0.11	0.103	0.000321535	1.05	1.04	0.000205514	1.33	1.3	0.000535893	0.838	0.805	3.37727e-05	3.6	3.2		0.0337216		0.0335803	0.11				263.102
A158-S2-g27		0.00153503	0.544	0.484	0.0398365	0.12	0.0969	0.000467388	0.919	0.877	0.00040219	0.875	0.946	0.000707863	0.77	0.713	3.51339e-05	3.18	3.2		0.0398365		0.0396952	0.12				311.012
A158-S2-g28		0.000688104	0.691	0.713	0.0348531	0.12	0.102	0.000445187	0.91	0.887	0.000285132	1.06	1.11	0.000448964	0.847	0.883	5.82364e-05	2.63	2.45		0.0348531		0.0347118	0.12				271.967
A158-S2-g29		0.00181278	0.594	0.444	0.0396903	0.106	0.0967	0.000336947	1.07	1.03	0.000599693	0.692	0.772	0.000850157	0.703	0.648	3.26376e-05	3.19	3.31		0.0396903		0.039549	0.106				309.866
A158-S2-g30		0.000691171	0.713	0.724	0.0370782	0.115	0.101	0.000483359	0.951	0.866	0.000416309	1.07	0.933	0.000504104	0.832	0.848	3.45384e-05	3.39	3.24		0.0370782		0.0369369	0.115				289.401
A158-S2_g31		0.000556377	0.789	0.799	0.040018	0.12	0.096	0.000729059	0.692	0.698	8.69611e-05	2.38	2.02	0.000414007	0.952	0.926	6.2257e-05	2.48	2.39		0.040018		0.0398767	0.12				312.434
A158-S2_g32		0.00169512	0.516	0.455	0.0407968	0.12	0.0945	0.000481706	0.779	0.853	6.81045e-05	2.2	2.27	0.000775662	0.645	0.672	4.1703e-05	3.05	2.9		0.0407968		0.0406555	0.12				318.536
A158-S2_g33		0.000674008	0.811	0.725	0.0395529	0.0976	0.0964	0.000495683	0.921	0.845	0.000237021	1.19	1.22	0.000456787	0.879	0.88	4.62159e-05	2.94	2.77		0.0395529		0.0394116	0.0976				308.79
A158-S2_g34		0.000807837	0.759	0.658	0.0403128	0.11	0.095	0.000453579	0.968	0.878	5.64918e-05	2.34	2.49	0.000486803	0.803	0.847	4.66048e-05	3.15	2.74		0.0403128		0.0401715	0.11				314.744
A158-S2_g35		0.000692109	0.745	0.711	0.0369974	0.102	0.099	0.000558943	1.55	0.792	0.000244001	1.3	1.2	0.000471799	0.908	0.861	4.9451e-05	2.82	2.66		0.0369974		0.0368561	0.102				288.768
A158-S2_g36		0.00118976	0.608	0.541	0.0366129	0.131	0.0993	0.000436996	0.829	0.893	5.99242e-05	2.3	2.41	0.000487688	0.951	0.845	4.23302e-05	2.82	2.87		0.0366129		0.0364716	0.131				285.755
A158-S2_g37		0.00118255	0.575	0.544	0.0384228	0.103	0.0972	0.000460672	0.84	0.871	0.000159323	1.48	1.48	0.00056803	0.829	0.785	3.07533e-05	3.29	3.37		0.0384228		0.0382815	0.103				299.936
A158-S2_g38		0.000645322	0.851	0.746	0.037258	0.109	0.0999	0.000451004	0.891	0.892	0.000686329	0.848	0.723	0.000459427	0.874	0.883	7.91816e-05	2.15	2.13		0.037258		0.0371167	0.109				290.809
A158-S2_g39		0.00131074	0.579	0.522	0.0388145	0.107	0.0977	0.000582247	0.864	0.783	0.000126493	1.81	1.68	0.000620027	0.836	0.758	5.1431e-05	2.85	2.63		0.0388145		0.0386732	0.107				303.005
A158-S2_g40		0.000688556	0.722	0.715	0.0412563	0.0813	0.0942	0.000443699	0.852	0.89	0.000750561	0.745	0.685	0.000435579	0.794	0.899	5.59234e-05	2.67	2.51		0.0412563		0.041115	0.0813				322.136
A158-S2_g41		0.000617674	0.718	0.754	0.0340124	0.106	0.103	0.000346819	1.07	1.01	6.24448e-05	2.7	2.37	0.000428616	1.01	0.905	8.24637e-05	1.97	2.06		0.0340124		0.0338711	0.106				265.38
A158-S2_g42		0.00148374	0.606	0.493	0.0383275	0.106	0.0987	0.000405929	0.97	0.941	6.67977e-05	2.49	2.32	0.000716481	0.727	0.709	4.06969e-05	3.01	2.97		0.0383275		0.0381862	0.106				299.189
A158-S2_g43		0.000593792	0.724	0.768	0.0362721	0.101	0.1	0.000532225	0.836	0.811	6.90916e-05	2.35	2.25	0.000408881	0.874	0.925	6.40514e-05	2.54	2.34		0.0362721		0.0361308	0.101				283.085
A158-S2_g44		0.00168347	0.51	0.464	0.0384962	0.172	0.0987	0.000680563	1.21	0.729	8.64161e-05	1.95	2.05	0.000770414	0.703	0.685	5.64542e-05	2.95	2.53		0.0384962		0.0383549	0.172				300.511
A158-S2_g45		0.000810996	0.828	0.674	0.0393177	0.126	0.0986	0.000805408	0.702	0.676	0.000461093	1.03	0.893	0.000483625	0.911	0.872	9.70408e-05	2	1.95		0.0393177		0.0391764	0.126				306.947
A158-S2_g46		0.00163403	0.516	0.47	0.0367093	0.115	0.101	0.000376354	0.962	0.979	0.000524235	0.811	0.83	0.000749358	0.709	0.694	4.00621e-05	2.44	3		0.0367093		0.036568	0.115				286.51
A158-S2_g47		0.000774486	0.667	0.668	0.0362507	0.109	0.0994	0.000427096	0.904	0.9	6.51564e-05	2.3	2.3	0.000462111	0.994	0.865	4.33454e-05	2.83	2.82		0.0362507		0.0361094	0.109				282.917
A158-S2_g48		0.000642132	0.757	0.733	0.035987	0.115	0.0996	0.000455943	0.967	0.869	0.000765006	0.704	0.671	0.000382846	0.906	0.949	5.89388e-05	2.88	2.42		0.035987		0.0358457	0.115				280.851
A158-S2_g49		0.00118416	0.669	0.544	0.0414649	0.111	0.0937	0.000472825	0.741	0.86	0.000121538	1.74	1.7	0.000476709	0.803	0.857	8.44539e-05	2.13	2.04		0.0414649		0.0413236	0.111				323.77
A158-S2_g50		0.000686824	0.698	0.716	0.035386	0.114	0.101	0.000360244	0.927	0.988	0.000144645	1.55	1.56	0.00044058	0.898	0.893	4.72311e-05	2.82	2.73		0.035386		0.0352447	0.114				276.142
Session 2 Opx_A119																													103.296	15.9397	15.431	28
A119-S2_g2		0.00144256	0.577	0.5	0.0152195	0.186	0.155	0.00107875	0.601	0.578	3.78656e-05	3.56	3.09	0.000658613	0.797	0.74	4.03178e-05	3.22	2.99		0.0152195		0.0150782					118.138
A119-S2_g3		0.00181628	0.591	0.44	0.011711	0.182	0.174	0.000781495	0.663	0.67	4.05867e-05	2.88	2.94	0.00091605	0.698	0.619	2.95112e-05	3.74	3.45		0.011711		0.0115697					90.6486
A119-S2_g4		0.00126379	0.528	0.521	0.0115532	0.186	0.173	0.00110943	0.695	0.556	3.76293e-05	3.17	3.02	0.000453541	0.9	0.869	6.18586e-05	2.34	2.35		0.0115532		0.0114119					89.4122
A119-S2_g5		0.00100645	0.691	0.58	0.0138271	0.218	0.157	0.000936195	0.713	0.601	3.6731e-05	3.12	3.03	0.000460136	0.876	0.857	2.7337e-05	3.57	3.52		0.0138271		0.0136858					107.228
A119-S2_g8		0.00111803	0.562	0.566	0.0115518	0.184	0.177	0.000855867	0.632	0.647	3.31726e-05	3.38	3.29	0.000437622	0.935	0.905	6.00043e-05	2.39	2.44		0.0115518		0.0114105					89.4012
A119-S2_g9		0.00135969	0.525	0.499	0.014627	0.186	0.153	0.000847864	0.641	0.632	3.48633e-05	3.31	3.12	0.000638274	0.741	0.728	2.95492e-05	3.64	3.38		0.014627		0.0144857					113.495
A119-S2_g7		0.0013149	0.591	0.512	0.010715	0.229	0.18	0.000786434	0.632	0.661	3.72214e-05	2.79	3.04	0.000661741	0.83	0.721	2.68076e-05	3.19	3.58		0.010715		0.0105737					82.8449
A119-S2_g6		0.00126634	0.573	0.522	0.0163047	0.215	0.147	0.00135409	0.506	0.505	3.96976e-05	3	2.95	0.000545078	0.843	0.796	5.47351e-05	2.62	2.51		0.0163047		0.0161634					126.64
A119-S2_12		0.00133172	0.579	0.505	0.0105467	0.192	0.18	0.000916702	0.497	0.608	3.40306e-05	3.08	3.16	0.000627571	0.76	0.735	3.359e-05	3.15	3.18		0.0105467		0.0104054					81.5263
A119-S2_g13	abnormal error for OH/Si, F/Si	0.00151248	0.602	0.479	0.0153881	1.1	0.151	0.00184351	2.79	0.434	4.10028e-05	3.25	2.91	0.00066448	0.663	0.723	7.2813e-05	2.89	2.18		0.0153881		0.0152468				119.459
A119-S2_11		0.0016325	0.463	0.457	0.0138233	0.246	0.158	0.00114242	0.606	0.546	8.69435e-05	1.84	1.98	0.000450435	0.91	0.869	0.000211644	1.41	1.27		0.0138233		0.013682					107.198
A119-S2_10		0.00132146	0.588	0.514	0.0104919	0.182	0.183	0.000722486	0.679	0.696	3.43023e-05	3.23	3.19	0.000530746	0.777	0.811	3.67824e-05	3.05	3.08		0.0104919		0.0103506					81.0969
A119-S2_16		0.0014125	0.522	0.495	0.0135285	0.186	0.161	0.001164	0.576	0.545	3.80431e-05	3.27	3.02	0.000642345	0.838	0.734	3.44117e-05	3.13	3.17		0.0135285		0.0133872					104.889
A119-S2_14		0.00145323	0.571	0.488	0.0150336	0.159	0.153	0.0011547	0.621	0.548	3.94777e-05	3.07	2.96	0.000571998	0.801	0.778	5.5082e-05	2.56	2.51		0.0150336		0.0148923					116.681
A119-S2_15		0.00127586	0.575	0.527	0.0143785	0.171	0.158	0.00122999	0.561	0.537	3.51734e-05	3.15	3.17	0.000557641	0.853	0.797	3.18083e-05	3.39	3.34		0.0143785		0.0142372					111.548
A119-S2_g18		0.00103059	0.686	0.58	0.0164944	0.242	0.146	0.00152372	0.724	0.477	3.97642e-05	2.76	2.95	0.000373723	0.983	0.963	5.0546e-05	2.98	2.62		0.0164944		0.0163531					128.127
A119-S2_g19		0.00139221	0.639	0.5	0.0122836	0.176	0.169	0.000866336	0.638	0.634	3.9312e-05	2.9	2.98	0.000530106	0.927	0.811	3.60737e-05	3.21	3.11		0.0122836		0.0121423					95.1349
A119-S2_g20		0.00138417	0.575	0.504	0.0139868	0.18	0.16	0.000818408	0.668	0.656	3.55704e-05	3.54	3.14	0.00057876	0.849	0.78	4.02803e-05	2.87	2.95		0.0139868		0.0138455					108.479
A119-S2_g21		0.00134419	0.521	0.507	0.0113377	0.199	0.176	0.000682758	0.814	0.712	3.65439e-05	2.99	3.08	0.000529354	0.784	0.808	3.3052e-05	3.55	3.23		0.0113377		0.0111964					87.7238
A119-S2_g22		0.00129599	0.56	0.527	0.0158599	0.156	0.152	0.00109758	0.626	0.572	3.65916e-05	3.21	3.13	0.000587982	0.796	0.782	2.93379e-05	3.51	3.5		0.0158599		0.0157186					123.155
A119-S2_g23		0.00132193	0.548	0.511	0.0108687	0.315	0.179	0.000793681	0.773	0.66	3.32021e-05	3.08	3.22	0.000563714	0.837	0.783	5.07004e-05	3.06	2.61		0.0108687		0.0107274					84.0492
A119-S2_g24		0.000772393	0.693	0.668	0.0125077	0.191	0.167	0.00102755	0.62	0.58	3.72384e-05	2.95	3.04	0.000392246	0.959	0.938	3.59281e-05	3.33	3.1		0.0125077		0.0123664					96.8907
A119-S2_g25		0.00170257	0.533	0.458	0.0126696	0.296	0.169	0.00105593	0.812	0.581	3.97552e-05	3.37	2.99	0.000757919	0.753	0.686	4.64463e-05	2.51	2.77		0.0126696		0.0125283					98.1592
A119-S2_g26		0.000873102	0.67	0.637	0.0107493	0.199	0.182	0.000746978	0.767	0.688	3.52265e-05	3.11	3.17	0.000487479	0.918	0.852	3.29629e-05	2.95	3.28		0.0107493		0.010608					83.1137
A119-S2_g29		0.00131147	0.508	0.512	0.0173639	0.161	0.142	0.000888483	0.646	0.622	3.74995e-05	3.16	3.03	0.000496845	0.924	0.832	3.27906e-05	3.38	3.24		0.0173639		0.0172226					134.939
A119-S2_g30		0.00148638	0.643	0.493	0.015584	0.146	0.153	0.00102865	0.623	0.592	3.76684e-05	2.93	3.09	0.000737312	0.766	0.699	2.92416e-05	3.76	3.51		0.015584		0.0154427					120.994
A119-S2_g31		0.00130434	0.589	0.518	0.0149827	0.159	0.154	0.00109952	0.585	0.564	3.7336e-05	3.42	3.06	0.000575377	0.661	0.779	3.79647e-05	2.92	3.03		0.0149827		0.0148414					116.282
A119-S2_g32		0.00161306	0.535	0.462	0.0130576	0.237	0.163	0.000970032	0.734	0.595	3.53428e-05	3.63	3.12	0.000792867	0.71	0.658	4.2006e-05	2.99	2.86		0.0130576		0.0129163					101.199
A119-S2_g33		0.00141305	0.556	0.493	0.0120498	0.174	0.17	0.000980046	0.641	0.592	3.50514e-05	3.02	3.13	0.000392934	0.912	0.934	0.000153945	1.51	1.49		0.0120498		0.0119085					93.3031
A119-S2_g34	abnormal error for C/Si, S/Si, Cl/Si	0.000788416	9.46	0.659	0.0186809	0.207	0.137	0.0017767	0.668	0.439	4.08993e-05	3.11	2.89	0.000374695	3.63	0.956	4.86278e-05	10.7	2.65		0.0186809		0.0185396				145.258
Session 3 Suprasil 3002
Suprasil 3002_S3_1		0.000498089	0.703	0.792	0.000201315	2.29	1.25	3.72214e-05	2.72	2.9	4.37182e-07	48.9	26.7	9.31472e-05	1.83	1.83	0.803978	0.205	0.0265		0.000201315	0.000122614					1.97138
Suprasil 3002_S3_2		0.000550137	0.875	0.768	8.39731e-05	2.07	1.96	3.70622e-05	2.96	2.96	7.12752e-07	34.1	21.3	0.000101273	1.72	1.79	0.795874	0.206	0.027		8.39731e-05						0.822307
Suprasil 3002_S3_3		0.00044992	0.807	0.843	8.25552e-05	1.88	1.97	3.77167e-05	2.98	2.91	4.79062e-07	37.5	25.8	9.50104e-05	1.79	1.83	0.801352	0.206	0.0268		8.25552e-05						0.808422
Session 3_Opx reference materials
116610-29_S3_1		0.00326929	0.396	0.34	0.0068757	0.218	0.235	0.025856	0.147	0.122	0.000208602	1.28	1.34	0.00021301	1.43	1.33	3.30779e-05	3.13	3.37		0.0068757	0.00666623	0.00654362	0.000181482	55	3
116610-29_S3_2		0.00267923	0.339	0.393	0.00655617	0.237	0.251	0.0247134	0.148	0.131	0.000200091	1.4	1.43	0.000170942	1.62	1.55	2.88196e-05	3.66	3.78		0.00655617
116610-29_S3_3		0.00249504	0.474	0.413	0.00656683	0.25	0.255	0.0255823	0.156	0.13	0.000208916	1.36	1.43	0.000160518	1.6	1.63	2.32647e-05	4.37	4.27		0.00656683
116610-18_S3_1		0.00208304	0.423	0.417	0.0106214	0.191	0.185	0.0389997	0.107	0.0981	0.000217036	1.19	1.29	0.000480754	0.888	0.867	2.94824e-05	3.88	3.5		0.0106214	0.0107372	0.0106146	0.000133895	82	6
116610-18_S3_2		0.0015981	0.52	0.477	0.0107063	0.185	0.185	0.0387628	0.117	0.0987	0.000208358	1.24	1.32	0.000190298	1.27	1.38	4.29142e-05	2.81	2.91		0.0107063
116610-18_S3_3		0.000998216	0.554	0.59	0.0108838	0.198	0.179	0.0390533	0.114	0.0961	0.000210433	1.34	1.28	0.000123874	1.65	1.67	2.93732e-05	3.58	3.44		0.0108838
117213-5_S3_1		0.00132374	0.578	0.533	0.0208341	0.146	0.136	0.0117219	0.212	0.18	0.000585523	0.767	0.801	0.000255659	1.19	1.21	3.47755e-05	3.69	3.28		0.0208341	0.020985	0.0208624	0.00017129	165	13
117213-5_S3_2		0.00183699	0.504	0.438	0.0211712	0.143	0.13	0.0109604	0.172	0.18	0.000581981	0.717	0.777	0.000188185	1.27	1.37	3.83606e-05	3.04	3.03		0.0211712
117213-5_S3_3		0.00131932	0.508	0.509	0.0209498	0.139	0.129	0.0117965	0.182	0.171	0.000580156	0.853	0.767	0.000252067	1.1	1.16	3.80948e-05	2.56	2.99		0.0209498
117322-245_S3_1		0.00315542	0.412	0.329	0.0273667	0.131	0.113	0.0464754	0.112	0.0876	0.00079293	0.669	0.656	0.000329826	1.12	1.02	4.76292e-05	2.33	2.68		0.0273667	0.0278159	0.0276933	0.001092	210	11
117322-245_S3_2		0.00184964	0.494	0.428	0.0270202	0.127	0.113	0.0460391	0.124	0.0877	0.000790208	0.733	0.655	0.000238371	1.19	1.19	4.52491e-05	3	2.74		0.0270202
117322-245_S3_3		0.00202866	0.42	0.409	0.0290609	0.223	0.11	0.0470383	0.115	0.0869	0.000793132	0.57	0.654	0.00022442	1.25	1.23	5.14288e-05	2.93	2.57		0.0290609
116610-16_S3_1		0.00149215	0.477	0.489	0.0266027	0.132	0.117	0.0435188	0.126	0.0924	0.0012628	0.561	0.532	0.000245949	1.18	1.2	3.65305e-05	3.37	3.12		0.0266027	0.0266553	0.0265327	0.000171229	214	6
116610-16_S3_2		0.00330428	0.35	0.334	0.0265166	0.142	0.119	0.043222	0.118	0.0941	0.00124862	0.516	0.542	0.000265525	1.25	1.18	2.92744e-05	3.41	3.54		0.0265166
116610-16_S3_3		0.00369074	0.286	0.317	0.0268467	0.118	0.119	0.0432632	0.129	0.0944	0.00123053	0.557	0.549	0.000195994	1.38	1.37	5.622e-05	2.96	2.57		0.0268467
116610-5_S3_1		0.00178799	0.505	0.435	0.0337209	0.127	0.102	0.00560755	0.252	0.246	0.000416596	0.831	0.902	0.000281825	1.1	1.1	2.82941e-05	3.3	3.46		0.0337209	0.0341653	0.0340427	0.00066515	265	21
116610-5_S3_2		0.00164982	0.525	0.451	0.033845	0.0957	0.101	0.00564843	0.287	0.244	0.000415248	1.05	0.897	0.00013826	1.54	1.56	2.69766e-05	3.58	3.52		0.033845
116610-5_S3_3		0.00189362	0.425	0.422	0.03493	0.109	0.0999	0.00564037	0.232	0.245	0.000413614	0.965	0.902	0.000125504	1.84	1.64	3.2285e-05	3.28	3.23		0.03493
Session 3_Cpx reference materials
118319_S3_1		0.000775166	0.721	0.639	0.00012798	1.55	1.57	0.000109082	1.94	1.7	7.28074e-07	40.1	20.9	0.000203286	1.25	1.25	3.99798e-05	2.93	2.81		0.00012798	0.000125595	2.98057e-06	1.84853e-05	1.2	1
118319_S3_2		0.00181437	0.382	0.417	0.000142772	1.62	1.49	0.000211431	1.48	1.22	8.82686e-07	25.6	18.9	0.000186338	1.28	1.3	2.63224e-05	3.85	3.46		0.000142772
118319_S3_3		0.00231319	0.462	0.362	0.000106033	1.84	1.69	8.88411e-05	1.87	1.85	7.27725e-07	31.5	20.4	0.000135202	1.43	1.5	3.45358e-05	3.21	2.96		0.000106033
117322-242_S3_1		0.00123642	0.783	0.54	0.0124221	0.197	0.171	0.124194	0.0869	0.0571	0.00236203	0.41	0.391	0.000138776	1.71	1.61	3.93721e-05	3.11	3.03		0.0124221	0.0126424	0.0125198	0.000223776	130	5
117322-242_S3_2		0.00184276	0.49	0.413	0.0126357	0.157	0.158	0.121141	0.0806	0.0539	0.00235735	0.411	0.365	0.000197291	1.36	1.26	4.40026e-05	2.84	2.67		0.0126357
117322-242_S3_3		0.00184516	0.551	0.411	0.0128695	0.157	0.156	0.126442	0.0721	0.0527	0.00235548	0.369	0.364	0.000187399	1.31	1.29	4.82034e-05	2.5	2.54		0.0128695
117213-5_S3_1		0.00331538	0.361	0.313	0.0311508	0.092	0.104	0.0207107	0.125	0.126	0.00179497	0.464	0.426	0.000303185	1.04	1.03	3.58616e-05	3.32	3.01		0.0311508	0.0310731	0.0309505	0.00101862	295	11
117213-5_S3_2		0.00133481	0.873	0.503	0.0320507	0.107	0.104	0.0211356	0.135	0.128	0.00186275	0.464	0.426	0.00014602	1.32	1.52	3.12586e-05	2.98	3.29		0.0320507
117213-5_S3_3		0.00103262	0.91	0.595	0.0300179	0.13	0.112	0.0206637	0.146	0.134	0.00184725	0.453	0.445	0.000146	1.5	1.58	5.64092e-05	2.68	2.54		0.0300179
116610-15_S3_1		0.00190852	0.397	0.418	0.0324755	0.104	0.103	0.0418273	0.114	0.091	0.00268786	0.323	0.352	0.00032062	1.08	1.02	4.3022e-05	2.72	2.78		0.0324755	0.0326332	0.0325106	0.000143873	326	11
116610-15_S3_2		0.00102891	0.591	0.56	0.0327573	0.107	0.101	0.0416139	0.0994	0.0899	0.00269887	0.369	0.346	0.000133479	1.7	1.56	4.11028e-05	2.95	2.8		0.0327573
116610-15_S3_3		0.00124376	0.547	0.51	0.0326668	0.108	0.101	0.0415087	0.111	0.0901	0.00264451	0.309	0.35	0.000121888	1.88	1.63	4.26576e-05	2.88	2.75		0.0326668
116610-21_S3_1		0.00303288	0.387	0.331	0.0432634	0.0998	0.0893	0.213158	0.0717	0.0434	0.00827926	0.215	0.201	0.000539219	0.861	0.783	3.69638e-05	2.88	2.99		0.0432634	0.0430196	0.042897	0.000233493	451	17
116610-21_S3_2		0.00508001	0.33	0.268	0.042798	0.112	0.0941	0.211844	0.0795	0.0456	0.00823945	0.227	0.211	0.000485995	0.892	0.865	3.75069e-05	3.08	3.11		0.042798
116610-21_S3_3		0.00602341	0.288	0.244	0.0429974	0.0981	0.093	0.213299	0.0825	0.0451	0.00828012	0.216	0.208	0.00031681	1.02	1.06	3.63627e-05	3.09	3.13		0.0429974
				21.232			19.226			21.265			268.6			22.991
Session 3 Opx A158																													286.631	21.0948	7.35957	25
A158_S3_g5_1		0.00268384	0.598	0.364	0.0302333	0.108	0.11	0.000419759	0.985	0.92	3.21961e-05	3.35	3.32	0.00130062	0.5	0.523	2.84292e-05	3.88	3.54		0.0302333		0.0301107					234.37	261.979	17.2838	6.59742
A158_S3_g5_2		0.00197116	0.347	0.422	0.0336026	0.123	0.104	0.000473836	0.852	0.86	4.90257e-05	2.39	2.67	0.000474642	0.933	0.859	9.40244e-05	1.79	1.93		0.0336026		0.03348					260.595
A158_S3_g5_3		0.00138772	0.553	0.496	0.0337534	0.122	0.102	0.000397904	0.925	0.926	0.00016517	1.54	1.44	0.000548103	0.732	0.789	2.49307e-05	3.81	3.7		0.0337534		0.0336308					261.769
A158_S3_g5_4		0.00188782	0.617	0.427	0.0358447	0.11	0.0997	0.000439636	0.935	0.885	0.000135769	1.44	1.59	0.000902319	0.706	0.618	3.21541e-05	3.35	3.27		0.0358447		0.0357221					278.046
A158_S3_g5_5		0.00103757	0.748	0.571	0.0354679	0.108	0.0993	0.000439602	0.852	0.877	8.12083e-05	2.11	2.04	0.000524157	0.874	0.803	3.88299e-05	3.24	2.95		0.0354679		0.0353453					275.114
A158_S3_g6_1		0.00144525	0.702	0.49	0.0399512	0.109	0.0951	0.000679561	0.74	0.715	0.00103613	0.603	0.579	0.000921101	0.655	0.614	2.81832e-05	3.28	3.51		0.0399512		0.0398286					310.01	295.767	11.7538	3.974
A158_S3_g6_2		0.00203249	0.43	0.412	0.0377654	0.624	0.0973	0.000776724	2.8	0.666	0.000526588	1.15	0.809	0.000701855	0.696	0.701	0.000105634	3.03	1.81		0.0377654		0.0376428					292.996
A158_S3_g6_3		0.00165396	0.541	0.456	0.0382159	0.0997	0.0966	0.000640975	0.742	0.732	0.00101764	0.623	0.581	0.000518766	0.877	0.814	2.38847e-05	3.54	3.79		0.0382159		0.0380933					296.503
A158_S3_g6_4		0.000843292	0.685	0.637	0.0358527	0.142	0.0993	0.000567359	0.874	0.776	0.00086159	0.639	0.63	0.000247869	1.19	1.17	3.95646e-05	2.64	2.94		0.0358527		0.0357301					278.109
A158_S3_g6_5		0.0024421	0.408	0.374	0.0388217	0.124	0.0955	0.00079739	0.867	0.654	0.000513931	0.845	0.815	0.0013501	0.538	0.503	7.52788e-05	2.88	2.13		0.0388217		0.0386991					301.218
A158_S3_g7_1		0.000990567	0.69	0.596	0.0369482	0.108	0.0993	0.000416386	0.855	0.919	0.0004173	0.898	0.918	0.000516951	0.8	0.825	3.14239e-05	3.16	3.34		0.0369482		0.0368256					286.636	275.141	10.132	3.68248
A158_S3_g7_2		0.0018332	0.625	0.435	0.0366966	0.127	0.099	0.000427622	0.972	0.901	0.000260677	1.15	1.15	0.000868421	0.563	0.632	2.5513e-05	4.23	3.69		0.0366966		0.036574					284.677
A158_S3_g7_3		0.00122028	0.576	0.537	0.0345462	0.113	0.103	0.000420184	0.877	0.914	0.000221348	1.34	1.26	0.00047027	1.03	0.864	2.8169e-05	3.7	3.53		0.0345462		0.0344236					267.939
A158_S3_g7_4		0.00153626	0.544	0.471	0.0351584	0.0947	0.1	0.000456202	0.871	0.864	0.000216496	1.21	1.25	0.000775438	0.719	0.663	3.31448e-05	3.22	3.2		0.0351584		0.0350358					272.705
A158_S3_g7_5		0.00138106	0.711	0.506	0.0340079	0.116	0.104	0.00040254	0.919	0.936	9.40971e-05	2.03	1.94	0.000628199	0.743	0.749	2.54097e-05	3.57	3.72		0.0340079		0.0338853					263.75
A158_S3_g27_1		0.00148979	0.455	0.481	0.0391352	0.106	0.0955	0.000489127	0.86	0.838	0.000375955	0.928	0.956	0.000527527	0.859	0.807	2.8576e-05	3.79	3.47		0.0391352		0.0390126					303.658	298.049	21.2134	7.1174
A158_S3_g27_2		0.00232094	0.494	0.385	0.0418369	0.117	0.0924	0.000633131	0.802	0.736	0.00040417	0.77	0.921	0.00121156	0.508	0.532	4.90846e-05	2.74	2.64		0.0418369		0.0417143					324.687
A158_S3_g27_3		0.00216627	0.427	0.401	0.0378193	0.109	0.0976	0.000497963	0.989	0.835	0.000392052	0.88	0.941	0.00103446	0.661	0.579	2.41715e-05	4.07	3.79		0.0378193		0.0376967					293.416
A158_S3_g27_4		0.00239122	0.421	0.382	0.0343135	0.101	0.103	0.000589581	0.804	0.769	0.00038156	0.983	0.956	0.00104533	0.549	0.578	4.3786e-05	2.66	2.82		0.0343135		0.0341909					266.128
A158_S3_g27_5		0.00112243	0.837	0.559	0.038968	0.0966	0.0966	0.000456837	0.861	0.875	0.000671574	0.635	0.722	0.000514336	0.78	0.825	2.68767e-05	3.09	3.61		0.038968		0.0388454					302.357
A158_S3_g29_1		0.00190748	0.468	0.424	0.0368041	0.105	0.0983	0.000381043	0.897	0.949	0.000511453	0.862	0.819	0.000393491	0.962	0.934	9.39573e-05	1.98	1.91		0.0368041		0.0366815					285.514	302.22	13.588	4.49607
A158_S3_g29_2		0.00193216	0.376	0.419	0.0385199	0.1	0.0955	0.000371972	1.01	0.954	0.000476504	1	0.843	0.00107241	0.646	0.562	2.45836e-05	3.95	3.71		0.0385199		0.0383973					298.869
A158_S3_g29_3		0.00156444	0.704	0.471	0.0416563	0.114	0.093	0.000513314	0.949	0.821	0.000530347	0.783	0.808	0.000646672	0.747	0.732	4.054e-05	2.69	2.92		0.0416563		0.0415337					323.282
A158_S3_g29_4		0.000526145	1.01	0.815	0.0387014	0.106	0.0968	0.000425915	0.928	0.906	0.000480586	0.928	0.853	0.000254047	1.25	1.17	3.91351e-05	3.05	2.99		0.0387014		0.0385788					300.282
A158_S3_g29_5		0.000621138	0.908	0.744	0.0390702	0.0865	0.0956	0.000382554	0.91	0.948	0.00059709	0.714	0.759	0.000334975	1.04	1.01	2.90625e-05	3.73	3.44		0.0390702		0.0389476					303.152
Session 3 Opx A119																													94.4962	9.60329	10.1626	22
A119_S3_g7_1	abnormal error for OH/Si	0.000830057	0.797	0.651	0.0166909	0.896	0.146	0.00146397	2	0.49	3.63992e-05	3.59	3.11	0.00039189	1.09	0.947	5.81825e-05	3.31	2.46		0.0166909		0.0165683				128.961		81.5636	8.56134	10.4965
A119_S3_g7_2		0.00195659	0.582	0.418	0.0115133	0.252	0.173	0.00102123	0.564	0.579	3.60632e-05	2.71	3.08	0.000944799	0.652	0.602	3.41831e-05	3.39	3.16		0.0115133		0.0113907					88.6605
A119_S3_g7_3		0.00170978	0.492	0.442	0.0113538	0.207	0.172	0.00100742	0.548	0.576	3.4593e-05	3.35	3.11	0.000820389	0.585	0.638	2.84156e-05	3.75	3.43		0.0113538		0.0112312					87.4191
A119_S3_g7_4		0.0020057	0.598	0.412	0.00911847	0.213	0.194	0.000755736	0.741	0.671	3.40449e-05	3.11	3.16	0.00116217	0.578	0.542	3.51003e-05	3.08	3.11		0.00911847		0.00899586					70.0201
A119_S3_g7_5		0.0020275	0.529	0.407	0.0104205	0.191	0.18	0.000887047	0.591	0.615	3.31142e-05	3.21	3.18	0.00104289	0.579	0.567	2.78803e-05	3.93	3.47		0.0104205		0.0102979					80.1546
A119_S3_g15_1		0.00196648	0.71	0.412	0.0111566	0.156	0.174	0.000819509	0.627	0.638	2.83404e-05	3.26	3.43	0.000974399	0.529	0.586	2.63375e-05	3.24	3.56		0.0111566		0.011034					85.8841	97.7809	11.168	11.4214
A119_S3_g15_2		0.00135223	0.573	0.499	0.0142937	0.162	0.154	0.00131403	0.465	0.506	2.82145e-05	3.55	3.45	0.00067722	0.778	0.705	2.40109e-05	3.66	3.74		0.0142937		0.0141711					110.302
A119_S3_g15_3		0.00139865	0.611	0.491	0.0113026	0.22	0.174	0.000945697	0.622	0.597	2.6477e-05	3.6	3.57	0.000581487	0.796	0.762	2.19911e-05	3.89	3.92		0.0113026		0.01118					87.0205
A119_S3_g15_4		0.00116366	0.76	0.54	0.0138614	0.172	0.158	0.00138501	0.55	0.495	3.12626e-05	3.28	3.3	0.000572269	0.749	0.77	2.4304e-05	3.57	3.74		0.0138614		0.0137388					106.937
A119_S3_g15_5		0.000711073	0.863	0.688	0.0128109	0.187	0.163	0.00145395	0.601	0.481	3.21974e-05	3.23	3.23	0.000464324	0.956	0.851	5.90453e-05	2.42	2.39		0.0128109		0.0126883					98.7605
A119_S3_g24_1		0.000876105	0.963	0.62	0.0139952	0.758	0.156	0.0012514	1.98	0.519	3.40803e-05	3.09	3.14	0.000413843	0.891	0.902	4.30629e-05	3.34	2.8		0.0139952		0.0138726					107.979	96.7483	7.54848	7.80218
A119_S3_g24_2		0.0013169	0.689	0.503	0.0121385	0.308	0.166	0.00107762	0.622	0.555	3.32425e-05	3.14	3.16	0.000586114	0.698	0.753	3.61649e-05	2.8	3.03		0.0121385		0.0120159					93.5268
A119_S3_g24_3	fluctuating OH and F signals	0.0013087	0.649	0.508	0.0150403	0.659	0.151	0.00149122	1.23	0.476	3.55633e-05	3.05	3.08	0.000617178	0.768	0.74	5.37333e-05	3.56	2.51		0.0150403		0.0149177				116.113
A119_S3_g24_4		0.00108201	0.697	0.564	0.0118981	0.204	0.171	0.00100005	0.593	0.587	3.21705e-05	3.53	3.27	0.000459645	0.936	0.865	3.20672e-05	3.36	3.28		0.0118981		0.0117755					91.6557
A119_S3_g24_5		0.00140844	0.684	0.493	0.0121777	0.202	0.168	0.00104439	0.545	0.572	3.27808e-05	3.35	3.23	0.000609727	0.694	0.749	4.01564e-05	2.9	2.92		0.0121777		0.0120551					93.832
A119_S3_g40_1		0.00133143	0.524	0.504	0.0116203	0.167	0.171	0.000878802	0.618	0.62	3.63562e-05	3.48	3.05	0.000321232	0.947	1.03	0.000157881	1.57	1.46		0.0116203		0.0114977					89.4934	98.2834	6.49887	6.61238
A119_S3_g40_2		0.00123901	0.725	0.517	0.0136266	0.181	0.157	0.00101617	0.582	0.571	3.43658e-05	2.94	3.1	0.000685304	0.798	0.695	1.99116e-05	4.24	4.08		0.0136266		0.013504					105.11
A119_S3_g40_3	abnormal error for OH/Si	0.00146742	0.752	0.476	0.0129204	2.37	0.161	0.00129002	1.24	0.507	3.87099e-05	3.51	2.93	0.000937143	0.61	0.595	6.82648e-05	2.64	2.2		0.0129204		0.0127978				99.6128
A119_S3_g40_4		0.00158548	0.622	0.457	0.0129627	0.17	0.161	0.0010032	0.651	0.575	3.37563e-05	3.41	3.13	0.00097944	0.645	0.582	2.37948e-05	3.59	3.73		0.0129627		0.0128401					99.9421
A119_S3_g40_5		0.00143251	0.592	0.487	0.0127888	0.148	0.164	0.000978929	0.624	0.59	3.44297e-05	3.33	3.14	0.000728739	0.646	0.683	2.31457e-05	3.58	3.83		0.0127888		0.0126662					98.5885
A119_S3_g47_1		0.00147768	13.5	0.481	0.0124172	0.196	0.167	0.000915026	0.661	0.611	2.98701e-05	3.12	3.38	0.000990479	13.2	0.587	3.0348e-05	4.86	3.35		0.0124172		0.0122946					95.6961	96.7264	4.86761	5.03235
A119_S3_g47_2		0.00145558	0.749	0.484	0.012739	0.196	0.165	0.000980771	0.587	0.59	2.98326e-05	3.33	3.38	0.000818716	0.655	0.646	3.72311e-05	2.95	3.03		0.012739		0.0126164					98.2009
A119_S3_g47_3		0.00119051	0.722	0.534	0.0118806	0.169	0.17	0.000934807	0.604	0.603	3.18214e-05	3.18	3.27	0.000686609	0.582	0.703	3.68084e-05	2.78	3.04		0.0118806		0.011758					91.5195
A119_S3_g47_4		0.00111966	0.785	0.551	0.0121936	0.181	0.168	0.000900583	0.626	0.615	3.13344e-05	3.64	3.29	0.000618977	0.8	0.741	3.17761e-05	3.53	3.27		0.0121936		0.012071					93.9557
A119_S3_g47_5		0.000633149	0.832	0.741	0.0135174	0.161	0.161	0.000952718	0.634	0.604	2.99775e-05	3.57	3.41	0.000347038	1.12	1	2.81691e-05	3.84	3.51		0.0135174		0.0133948					104.26
Analyses in red are not included in the calculated for average water abundance of Opx A158 and A119.
ave, average
corr, ratios that are corrected for bacground by measured Suparsil 3002
ref, reference value of reference materials
cal, calcuated value of samples

## Sheet: Table S6 NanoSIMS DAC
Table S6 NanoSIMS data of LH-DAC products
Sample Name		12C/30Si				16O1H/30Si				19F/30Si				31P/30Si				32S/30Si				35Cl/30Si					SiO2(wt%)		16O1H/30Si	(16O1H/30Si)ave	(16O1H/30Si)corr	(16O1H/30Si)corr*SiO2	1SD	H2O(ref, μg/g)	1SD (μg/g)
	Pixels	Num [c]	Den [c]	Norm. Ratio	Poisson [%]	Num [c]	Den [c]	Norm. Ratio	Poisson [%]	Num [c]	Den [c]	Norm. Ratio	Poisson [%]	Num [c]	Den [c]	Norm. Ratio	Poisson [%]	Num [c]	Den [c]	Norm. Ratio	Poisson [%]	Num [c]	Den [c]	Norm. Ratio	Poisson [%]
S2598_Opx reference materials
S2598_Opx_116610-29_1	28900	7085	7949796	0.000891293	1.19	41014	7949796	0.00515915	0.5	142017	7949796	0.0178642	0.27	1519	7949796	0.000191112	2.57	668	7949796	8.40431e-05	3.87	751	7949796	9.44867e-05	3.65				0.00515915	0.00525466	0.00503394		0.000135071	55	3
S2598_Opx_116610-29_2	28900	6493	7637361	0.000850221	1.24	40861	7637361	0.00535017	0.5	135934	7637361	0.0177986	0.27	1466	7637361	0.000191988	2.61	628	7637361	8.2243e-05	3.99	802	7637361	0.000105031	3.53				0.00535017
S2598_Opx_116610-18_1	28900	8397	8348324	0.00100595	1.09	65472	8348324	0.00784262	0.39	224927	8348324	0.0269428	0.21	1553	8348324	0.00018606	2.54	732	8348324	8.76987e-05	3.7	713	8348324	8.54231e-05	3.75				0.00784262	0.00788548	0.00766476		6.06157e-05	82	6
S2598_Opx_116610-18_2	28900	7806	8455874	0.00092324	1.13	67041	8455874	0.00792835	0.39	227169	8455874	0.0268652	0.21	1513	8455874	0.000178963	2.57	613	8455874	7.25072e-05	4.04	618	8455874	7.30989e-05	4.02				0.00792835
S2598_Opx_117213-5_1	28900	6473	7790520	0.000830936	1.24	113747	7790520	0.0146007	0.3	72729	7790520	0.00933558	0.37	3889	7790520	0.0004993	1.6	780	7790520	0.00010014	3.58	987	7790520	0.000126718	3.18				0.0146007	0.0146371	0.0144164		5.14916e-05	165	13
S2598_Opx_117213-5_2	28900	7466	8043971	0.000928234	1.16	118033	8043971	0.0146735	0.29	71266	8043971	0.00885963	0.38	4125	8043971	0.000512911	1.56	754	8043971	9.37521e-05	3.64	852	8043971	0.000105939	3.43				0.0146735
S2598_Opx_117322-245_1	28900	10227	8606157	0.00118839	0.99	156891	8606157	0.0182302	0.26	282943	8606157	0.0328769	0.19	5929	8606157	0.000688959	1.3	822	8606157	9.55308e-05	3.49	1354	8606157	0.000157361	2.72				0.0182302	0.0184014	0.0181806		0.00024212	210	11
S2598_Opx_117322-245_2	28900	8857	8153419	0.0010863	1.06	151429	8153419	0.0185726	0.26	270602	8153419	0.0331888	0.2	5691	8153419	0.000698018	1.33	672	8153419	8.24347e-05	3.86	727	8153419	8.91825e-05	3.71				0.0185726
S2598_Opx_116610-16_1	28900	6034	8407620	0.000717719	1.29	158782	8407620	0.0188855	0.25	256638	8407620	0.0305245	0.2	9354	8407620	0.00111259	1.03	669	8407620	7.95856e-05	3.87	498	8407620	5.92434e-05	4.48				0.0188855	0.0191279	0.0189072		0.000342812	214	9
S2598_Opx_116610-16_2	28900	6113	8307991	0.000735839	1.28	160928	8307991	0.0193703	0.25	251509	8307991	0.0302732	0.2	9247	8307991	0.00111305	1.04	572	8307991	6.88626e-05	4.18	504	8307991	6.06769e-05	4.45				0.0193703
S2598_Opx_116610-5_1	28900	6056	8275089	0.000731874	1.29	208705	8275089	0.0252209	0.22	35017	8275089	0.00423163	0.54	3211	8275089	0.00038811	1.77	564	8275089	6.81688e-05	4.21	707	8275089	8.54533e-05	3.76				0.0252209	0.0246171	0.0243964		0.000853973	265	21
S2598_Opx_116610-5_2	28900	5905	8289211	0.000712404	1.3	199050	8289211	0.0240132	0.23	33953	8289211	0.00409611	0.54	3297	8289211	0.000397825	1.74	482	8289211	5.81584e-05	4.56	688	8289211	8.30154e-05	3.81				0.0240132
Sample Name		12C/30Si				16O1H/30Si				19F/30Si				31P/30Si				32S/30Si				35Cl/30Si							16O1H/30Si	(16O1H/30Si)ave
Suprasil 3002
Suprasil 3002_1	8701	2074	3245139	0.000639252	2.2	835	3245139	0.000257359	3.46	344	3245139	0.000106024	5.39	2	3245139	6.16528e-07	70.71	204	3245139	6.28749e-05	7	1791156	3245139	0.551951	0.1				0.000257359	0.000220724
Suprasil 3002_2	3853	772	1477677	0.000522553	3.6	310	1477677	0.00020983	5.68	142	1477677	9.61143e-05	8.39	1	1477677	6.76858e-07	100	81	1477677	5.48257e-05	11.11	842089	1477677	0.569874	0.14				0.00020983
Suprasil 3002_3	16512	2502	6655192	0.000376025	2	1557	6655192	0.000233998	2.53	684	6655192	0.000102796	3.82	13	6655192	1.9548e-06	27.74	269	6655192	4.04272e-05	6.1	3822002	6655192	0.574289	0.07				0.000233998
Suprasil 3002_4	3208	587	1221959	0.000480476	4.13	222	1221959	0.000181709	6.71	127	1221959	0.000103951	8.87	0	1221959	0	0	53	1221959	4.3381e-05	13.74	683928	1221959	0.559698	0.15				0.000181709
Sample Name		12C/30Si				16O1H/30Si				19F/30Si				31P/30Si				32S/30Si				35Cl/30Si					SiO2(wt%)		16O1H/30Si	(16O1H/30Si)ave	(16O1H/30Si)corr	(16O1H/30Si)corr*SiO2	1SD	H2O(ref, μg/g)	1SD (μg/g)
Basaltic glass reference materials																											SiO2		OH/Si	OH/Si average	OH/Si bgdcor	OH/Si bgdcor*SiO2	1SD	H2O (ppm)	1SD
ALV-519-4-1_1	28900	97702	8650485	0.0112945	0.32	1507290	8650485	0.174243	0.09	1160388	8650485	0.134142	0.1	418946	8650485	0.0484304	0.16	7475178	8650485	0.864134	0.05	251130	8650485	0.0290308	0.2		49.07		0.174243	0.178467	0.178246	0.0874653	0.00626811	1700	43
ALV-519-4-1_2	28900	94018	8400493	0.011192	0.33	1474186	8400493	0.175488	0.09	1129275	8400493	0.13443	0.1	407748	8400493	0.0485387	0.16	7226082	8400493	0.860197	0.05	243183	8400493	0.0289488	0.21		49.07		0.175488
ALV-519-4-1_3	28900	93421	8547978	0.0109291	0.33	1587092	8547978	0.185669	0.09	1161757	8547978	0.13591	0.1	415933	8547978	0.0486587	0.16	7368770	8547978	0.862048	0.05	247648	8547978	0.0289716	0.2		49.07		0.185669
EPR-G3_1	28900	119350	7457819	0.0160034	0.29	1544598	7457819	0.207111	0.09	1485203	7457819	0.199147	0.09	793248	7457819	0.106365	0.12	8990131	7457819	1.20546	0.05	613028	7457819	0.0821994	0.13		50.2		0.207111	0.207285	0.207064	0.103946	0.000245937	2200	154
EPR-G3_2	28900	151544	9604296	0.0157788	0.26	1992498	9604296	0.207459	0.08	1894981	9604296	0.197306	0.08	1013075	9604296	0.105481	0.11	11510376	9604296	1.19846	0.05	779053	9604296	0.0811151	0.12		50.2		0.207459
IND-G2_1	28900	186393	9167934	0.020331	0.23	4486365	9167934	0.489354	0.06	3213773	9167934	0.350545	0.07	1481410	9167934	0.161586	0.09	8871999	9167934	0.967721	0.05	796689	9167934	0.0868995	0.12		50.6		0.489354	0.487986	0.487765	0.246809	0.00193458	5000	150
IND-G2_2	28900	175874	8779127	0.0200332	0.24	4272081	8779127	0.486618	0.06	3063588	8779127	0.348963	0.07	1418520	8779127	0.161579	0.09	8554044	8779127	0.974362	0.05	484604	8779127	0.0551996	0.15		50.6		0.486618
MA42_1	28900	442843	7716461	0.0573894	0.15	34202312	7716461	4.43238	0.04	768381	7716461	0.0995769	0.12	402579	7716461	0.0521715	0.16	42082	7716461	0.00545364	0.49	419642	7716461	0.0543828	0.16		51.8		4.43238	4.41693	4.41671	2.28786	0.0218547	47900	958
MA42_2	28900	423960	7436396	0.0570115	0.16	32731120	7436396	4.40148	0.04	736802	7436396	0.0990806	0.12	387859	7436396	0.052157	0.17	40593	7436396	0.00545881	0.5	403257	7436396	0.0542276	0.16		51.8		4.40148
Sample Name		12C/30Si				16O1H/30Si				19F/30Si				31P/30Si				32S/30Si				35Cl/30Si					SiO2(wt%)		16O1H/30Si		(16O1H/30Si)corr	(16O1H/30Si)corr	1SD			H2O(cal, μg/g)	1SD (μg/g)	D(H2O)	1SD	D(F)	1SD	D(S)	1SD	D(Cl)	1SD
																											SiO2		OH/Si		OH/Si bgdcor	OH/Si bgdcor*SiO2	1SD
LH-DAC products
Brg_ROI#1	681	24763	130164	0.190247	0.7	12824	130164	0.0985231	0.93	673033	130164	5.17065	0.31					10567	130164	0.0811841	1.01	9549	130164	0.0733652	1.06		44.7		0.0985231		0.0983023	0.0439411	0.000408653			1099.12	13.7569
Melt_ROI#2	13682	746468	2380909	0.313522	0.13	11096552	2380909	4.66064	0.07	69033400	2380909	28.9946	0.07					15398465	2380909	6.46747	0.07	8709002	2380909	3.65785	0.07		46.7		4.66064		4.66042	2.17641	0.00152349			44246.5	834.142	0.0248408	0.000562117	0.178332	0.000566747	0.0125527	0.000127086	0.0201843	0.000213067
Melt_ROI#3	15914	2626137	2884870	0.910314	0.09	13091778	2884870	4.53808	0.07	87720640	2884870	30.4071	0.06					17698392	2884870	6.1349	0.07	10485840	2884870	3.63477	0.07		46.7		4.53808		4.53786	2.11918	0.00148343			43083	812.207	0.0255117	0.000577298	0.170047	0.00053693	0.0132332	0.000133976	0.0201843	0.000214419
Num[c] represents number of total counts for the numerator of corresponding isotopic ratio
Den[c] represents number of total counts for the denominator of corresponding isotopic ratio
ave, average
corr, ratios that are corrected for bacground by measured Suparsil 3002
ref, reference value of reference materials
cal, calcuated value of samples

## Sheet: Notes
Instumental stability
Instrumental stability is critical for accurate analysis, especially for the primary beam. For example, when the primary beam current changed from 0.5 nA in session 1 to 1nA in sessions 2 and 3 during characterizing A158 and A119 Opx, the calibration curve decreased from 9186 to about 7800 (Figure 5B). Therefore, it is strongly suggested to track the primary beam regularly. This can be monitored …
